# Supplementary material for: Building prognostic models for breast cancer patients using clinical variables and hundreds of gene expression signatures
Source: BMC Med Genomics. 2011 Jan 9;4:3. doi: 10.1186/1755-8794-4-3 (PMC3025826; doi:10.1186/1755-8794-4-3)
Supplement: Additional file 1 — Supplemental materials and methods. This file contains all the gene lists and methods used for the 323 modules evaluated in this article. [file 1755-8794-4-3-S1.XLS]

## Sheet: Models
Modules selected to build the different models of Figure 3
	ALL PATIENTS
		323 Combined			323 Genomics			319 Combined			319 Genomics
		Name	Beta		Name	Beta		Name	Beta		Name	Beta
		Oncogenic_MYC	-0.284711		IGG_Cluster	-0.297295		IGG_Cluster	-0.287422		IGG_Cluster	-0.263218
		IGG_Cluster	-0.256297		Oncogenic_MYC	-0.286522		Oncogenic_MYC	-0.263583		Oncogenic_MYC	-0.227608
		Pcorr_NKI70_Good	-0.191951		IGG_Cluster	-0.285177		Scorr_LumA	-0.194223		Scorr_LumA	-0.187915
		MHistone	-0.0964522		Pcorr_NKI70_Good	-0.203773		MM_Red21	-0.0775112		Scorr_IE	-0.0676707
		MNB3	-0.0694069		MHistone	-0.105162		Scorr_P53_Wt	-0.0620465		MM_Red21	-0.0429246
		MM_Red21	-0.0371918		MNB3	-0.0676203		MHistone	-0.0548022		MHistone	-0.0377748
		MKRAS_amplicon	-0.0251633		HS_Green19	-0.0484866		MNB3	-0.0521854		MNB3	-0.0275855
		HS_Green19	-0.0199623		MM_Red21	-0.0433697		MKRAS_amplicon	-0.0397425		HS_Green19	-0.0215233
		MUnknown_28	-0.0064048		MKRAS_amplicon	-0.0178059		Scorr_IE	-0.0234495		E2F1_Repressed_by_Serum	-0.0103137
		Unknown_9	0.00210211		MUnknown_28	-0.0139419		E2F1_Repressed_by_Serum	-0.0183218		Scorr_P53_Wt	-0.0017324
		GHI_RS	0.0241476		MUnknown_20	-0.000444613		HS_Green19	-0.0157078		MUnknown_30	0.00360483
		MNOtch4	0.03877		Unknown_9	0.00372769		Secretoglobin	-0.0128267		Oncogenic_BCAT	0.015469
		MM_Red23	0.0440829		MUnknown_30	0.012954		MUnknown_28	-0.0112528		MM_Red23	0.0322524
		HER2_Amplicon	0.0506337		MM_Green8	0.0197866		MUnknown_20	-0.00971409		LKB1	0.0427157
		ADM_S100A10_A110NDGR1_Cluster	0.0527576		MUnknown_19	0.0208202		HS_Green22	-0.00853831		Scorr_Her2	0.0483273
		LKB1	0.0542962		MUnknown_1	0.0211421		MUnknown_16	-0.00224214		ADM_S100A10_A110NDGR1_Cluster	0.0507161
		T	0.0633082		GHI_RS	0.030235		Scorr_LumB	0.00864014		HER2_Amplicon	0.050997
		Bone_Metastasis_Underexpressed	0.0674506		MM_Red10	0.0405372		Scorr_Her2	0.018994		Bone_Metastasis_Underexpressed	0.10799
		ROR_S	0.111767		MM_Red23	0.0647975		ADM_S100A10_A110NDGR1_Cluster	0.0233259		MM_Red10	0.116894
		16q24x	0.145365		MNOtch4	0.0687773		Oncogenic_BCAT	0.0304968		16q24x	0.131542
		Grade	0.217674		ADM_S100A10_A110NDGR1_Cluster	0.0691826		T	0.0449497
		Rotterdam_76_Gene	0.243166		LKB1	0.0726781		MM_Red23	0.0569768
					HER2_Amplicon	0.0729737		LKB1	0.0573403
					Bone_Metastasis_Underexpressed	0.11082		MM_Red10	0.0610637
					16q24x	0.149264		HER2_Amplicon	0.0613744
					ROR_S	0.158141		Bone_Metastasis_Underexpressed	0.106635
					Rotterdam_76_Gene	0.239912		16q24x	0.15457
								Grade	0.220077
		Clinical
		Name	Beta
		T	0.0931139
		Grade	0.359305
	ER-positive PATIENTS
		323 Combined			323 Genomics			319 Combined			319 Genomics
		Name	Beta		Name	Beta		Name	Beta		Name	Beta
		Oncogenic_MYC	-0.303399		Oncogenic_MYC	-0.358792		Oncogenic_MYC	-0.302737		Oncogenic_MYC	-0.279873
		IGG_Cluster	-0.288277		IGG_Cluster	-0.288845		IGG_Cluster	-0.273951		IGG_Cluster	-0.273697
		MNB3	-0.176461		MNB3	-0.169189		MM_Red21	-0.155051		MNB3	-0.123182
		MHistone	-0.136588		Pcorr_NKI70_Good	-0.1666		MNB3	-0.153466		MM_Red21	-0.121958
		Pcorr_NKI70_Good	-0.130738		MHistone	-0.123207		MHistone	-0.119468		MHistone	-0.100468
		MM_Red21	-0.105629		MM_Red21	-0.122764		1p36_Amplicon	-0.0804801		1p36_Amplicon	-0.0495916
		MUnknown_28	-0.0617981		MUnknown_28	-0.0557709		MUnknown_28	-0.0567096		MUnknown_28	-0.0374726
		1p36_Amplicon	-0.0372934		Fibrinogen_Cluster	-0.0436283		MUnknown_35	-0.0389305		MUnknown_35	-0.0301325
		MUnknown_35	-0.0324594		MUnknown_35	-0.0385098		Secretoglobin	-0.0315649		Scorr_LumA	-0.0252505
		HS_Green19	-0.0192445		1p36_Amplicon	-0.0189959		HS_Green22	-0.0240216		HS_Green19	-0.0227446
		S100A9_A8	-0.0116277		S100A9_A8	-0.0106993		HS_Green19	-0.0178751		Fibrinogen_Cluster	-0.00856755
		MUnknown_20	-0.00197715		IGR	-0.00809425		Scorr_LumA	-0.0157105		Scorr_IE	-0.0083934
		TGFB	0.000817919		MUnknown_20	-0.00440736		Scorr_IE	-0.0155575		Secretoglobin	-0.00471698
		MUnknown_30	0.00863785		Pcorr_Breast2Lung_Parental	0.00191581		S100A9_A8	-0.00681373		TGFB	0.00782073
		Scorr_LumB	0.0283419		TGFB	0.00404991		MUnknown_20	-0.0065695		MM_Green25	0.0401273
		Chromogramin	0.0290528		Scorr_LumB	0.0348037		4p16_Amplicon	0.00161847		Unknown_9	0.0416192
		MUnknown_2	0.0500219		MM_Green8	0.0351821		Unknown_13	0.00683342		HS_Red25	0.0417744
		MM_Green25	0.0614487		MUnknown_2	0.0407815		TGFB	0.022249		MUnknown_2	0.051653
		Scorr_S329_R	0.0773449		MM_Red11	0.0463956		HS_Red25	0.0251866		Scorr_LumB	0.0563816
		16q24x	0.0827613		MUnknown_30	0.0471061		MUnknown_30	0.0487276		Chromogramin	0.0623938
		LKB1	0.104853		Chromogramin	0.0534829		MUnknown_2	0.0534648		16q24x	0.0677238
		MUnknown_19	0.123203		MM_Green25	0.0547608		MM_Green25	0.0574671		MUnknown_30	0.0695954
		MNOtch4	0.125754		Scorr_S329_R	0.0662485		Scorr_LumB	0.0754027		Scorr_S329_R	0.0779108
		Unknown_9	0.132109		MM_Red10	0.0670401		Chromogramin	0.0765225		MUnknown_19	0.0787589
		T	0.145377		16q24x	0.0724145		MM_Red10	0.0884657		MNOtch4	0.0929855
		HER1_Cluster2	0.186243		Unknown_9	0.0937994		LKB1	0.0897423		LKB1	0.0986557
		Grade	0.206596		LKB1	0.123925		16q24x	0.0898506		MM_Red10	0.161024
		Rotterdam_76_Gene	0.28134		MUnknown_19	0.142011		Unknown_9	0.108112		HER1_Cluster2	0.244484
		Bone_Metastasis_Underexpressed	0.343591		MNOtch4	0.143437		MNOtch4	0.10817		Bone_Metastasis_Underexpressed	0.37974
					HER1_Cluster2	0.214439		MUnknown_19	0.108754
					Rotterdam_76_Gene	0.262979		Scorr_S329_R	0.134629
					Bone_Metastasis_Underexpressed	0.31828		T	0.13837
								Grade	0.207005
								HER1_Cluster2	0.23649
		Clinical						Bone_Metastasis_Underexpressed	0.416465
		Name	Beta
		T	0.128978
		Grade	0.320452
	ER-negative PATIENTS
		323 Combined			323 Genomic			319 Combined			319 Genomic
		Name	Beta		Name	Beta		Name	Beta		Name	Beta
		HS_Green15	-0.421527		MM_Green12	-0.462982		HS_Green15	-0.464603		HS_Green15	-0.500114
		MM_Red18	-0.366004		HS_Green15	-0.432131		MM_Red18	-0.453711		MM_Green12	-0.493195
		MM_Green12	-0.35154		MM_Red18	-0.379769		MM_Green12	-0.362529		MM_Red18	-0.469752
		E2F1_Repressed_by_Serum	-0.256454		E2F1_Repressed_by_Serum	-0.315084		E2F1_Repressed_by_Serum	-0.255719		E2F1_Repressed_by_Serum	-0.33676
		MM_Green22	-0.102551		MM_Green22	-0.15833		ADM_S100A10_A110NDGR1_Cluster	0.035358		HS_Red7	0.0215939
		T	0.0467957		ADM_S100A10_A110NDGR1_Cluster	0.0342694		Scorr_Her2	0.249775		ADM_S100A10_A110NDGR1_Cluster	0.0593218
		RDAM	0.0544054		16q24x	0.22784		RDAM	0.301711		RDAM	0.192639
		16q24x	0.197841		HS_Green4	0.416587		Grade	0.371236		Scorr_Her2	0.321624
		Grade	0.32145		Scorr_Her2	0.490596
		HS_Green4	0.390749
		Scorr_Her2	0.434424
		Clinical
		Name	Beta
		Her2	0.152885
		Grade	0.295149
	HER2-positive PATIENTS
		323 Combined			323 Genomics			319 Combined			319 Genomics
		Name	Belta		Name	Belta		Name	Beta		Name	Beta
		MM_Red21	-0.198015		MM_Red21	-0.193758		MM_Red21	-0.195446		MM_Red21	-0.19329
		Oncogenic_MYC	-0.121294		Oncogenic_MYC	-0.102104		Oncogenic_MYC	-0.104787		Oncogenic_MYC	-0.101359
		MUnknown_33	-0.0200475		CD44+PROCR+-vs-CD24+-Upregulated	-0.0109989		CD44+PROCR+-vs-CD24+-Upregulated	-0.0104271		CD44+PROCR+-vs-CD24+-Upregulated	-0.0111551
		CD44+PROCR+-vs-CD24+-Upregulated	-0.00106232		Glycolysis_Signature	0.0048437		Glycolysis_Signature	0.00717874		Glycolysis_Signature	0.00419967
		Glycolysis_Signature	0.0232255		Pcorr_2_Hypoxia_HIGH	0.013304		Pcorr_2_Hypoxia_HIGH	0.0160975		Pcorr_2_Hypoxia_HIGH	0.0125305
		HS_Green20	0.0260866		HS_Green20	0.016171		HS_Green20	0.0162251		HS_Green20	0.0161569
		Pcorr_2_Hypoxia_HIGH	0.03197		Unknown_10	0.0968981		Unknown_10	0.0961356		Unknown_10	0.0971077
		Unknown_10	0.0803117		ADM_S100A10_A110NDGR1_Cluster	0.183906		ADM_S100A10_A110NDGR1_Cluster	0.183125		ADM_S100A10_A110NDGR1_Cluster	0.184122
		ADM_S100A10_A110NDGR1_Cluster	0.181161		Pcorr_2_IGS	0.251416		Pcorr_IGS	0.254815		Pcorr_IGS	0.250476
		Pcorr_IGS	0.273968
		Clinical
		Name	Belta
		ER	-0.263049
		T	0.156474
		Grade	0.240049

## Sheet: Summary Modules
		Modules	Method	N	Source
		Published Gene lists Median Expression	Median	13	10 Publications
		Bi-Cluster identified from Mouse Median Expression	Median	50	Bi-cluster
		Bi-Cluster identified from Human Median Expression	Median	50	Bi-cluster
		Unsupervised Cluster from Human Median Expression	Median	52	Unsupervised Cluster
		Unsupervised Cluster from Mouse Median Expression	Median	56	Unsupervised Cluster
		Published Gene lists 1st PCA	1st PCA	77	35 Publications
		Correlations to Centroids	Correlations	22	11 Publications
		Model	Hazard Ratio	3	3 Publications
		Total Modules		323

## Sheet: All Gene Lists Page1
Module Name	11q13_Amplicon	12qMDM4	13q14_Amplicon	15q25_Amplicon	16.13_Amplicon	16q23_Amplicon	16q24x	17PP13_Amplicon	17q25x	19p13_Amplicon	1p36_Amplicon	3p21Amplicon	4p16_Amplicon	8p_Amplicon	8p22_Amplicon	ADM_S100A10_A110NDGR1_Cluster	AMPH_EPIREGULIN_Cluster	Warm Ischemia Time	B_Cell	BASAL_Cluster	Bone_Metastasis_Underexpressed	Bone_Metastasis_Overexpressed	BRCA1	Immune_Response	CD34_CD36_Cluster	CD8	Chromogramin	CIN70	Claudin_High	Claudin_Low	Claudin_Low_29	TCF	E2F1_NOT_Repressed_by_Serum	E2F1_Repressed_by_Serum	ECM	Eed_targets	ES_exp1	ES_exp2	ESC_CORE	ESC_HUMAN	ESC_MOUSE	ESC_MOUSE_Adult	Estrogen_Reg	Fibrinogen_Cluster	Fibroblast_Cluster	Fibromatosis	FOS_JUN_Cluster	GATA3	Genomic_Grade
Method	median || Unsupervised Cluster from Human	median || Unsupervised Cluster from Human	median || Unsupervised Cluster from Human	median || Unsupervised Cluster from Human	median || Unsupervised Cluster from Human	median || Unsupervised Cluster from Human	median || Unsupervised Cluster from Human	median || Unsupervised Cluster from Human	median || Unsupervised Cluster from Human	median || Unsupervised Cluster from Human	median || Unsupervised Cluster from Human	median || Unsupervised Cluster from Human	median || Unsupervised Cluster from Human	median || Unsupervised Cluster from Human	median || Unsupervised Cluster from Human	median || Unsupervised Cluster from Human	median || Unsupervised Cluster from Human	PCA || American Journal of Pathology 2002	PCA || BMC Genomics 2006	median || Unsupervised Cluster from Human	PCA || Cancer Cell. 2003	PCA || Cancer Cell. 2003	PCA || Nature 2002	PCA || Genome Biology 2007	median || Unsupervised Cluster from Human	PCA || BMC Genomics 2006	median || Unsupervised Cluster from Human	median || Nat. Genet. 2006	median || Genome Biol. 2007	median || Genome Biol. 2007	median || Hennesy et al., submitted	PCA || Gastroenterology 2007	PCA || Cancer Cell 2008	PCA || Cancer Cell 2008	PCA || J Pathol. 2007	PCA || Nat. Genet. 2008	PCA || Nat. Genet. 2008	PCA || Nat. Genet. 2008	PCA || Cell Stem Cell. 2008	PCA || Cell Stem Cell. 2008	PCA || Cell Stem Cell. 2008	PCA || Cell Stem Cell. 2008	PCA || J. Clin. Oncol. 2006	median || Unsupervised Cluster from Human	median || Unsupervised Cluster from Human	median || Lab Invest. 2008	median || Unsupervised Cluster from Human	PCA || J. Clin. Oncol. 2006	PCA || JNCI 2006
Gene List	5612	4848	55757	9960	54820	164	23787	50628	5833	4218	22826	6988	8310	51110	661	7378	374	37	6581	11341	3122	64795	419	27299	8406	1844	51207	86	168667	151009	55718	430	132	683	8728	105	58	993	9410	4869	2632	7010	80176	1823	79776	10398	2669	79679	332
	51773	55508	55208	10073	6817	51693	23294	2314	124565	7001	29914	11334	118	6873	55140	56935	2069	189	3514	5806	9747	6526	467	71	3489	9289	6506	891	83880	85415	23042	652	580	1996	9986	114	70	1592	1434	4628	5684	3606	7022	8796	10631	2736	3164	57379	582
	79731	10329	79587	23423	6799	5432	5467	8802	63893	57130	1855	25915	54872	6713	63898	23597	213	344	221472	3945	10330	3589	468	4869	5168	8530	57586	983	404203	3883	23204	4254	675	2332	27299	116	89	1788	55651	898	10165	94121	5831	10637	4675	2199	467	8537	641
	1207	8089	2963	26276	10607	80777	89845	5096	57513	55201	6429	11068	10296	51606	11030	5214	8425	467	51092	1756	55890	5128	545	2812	56920	8857	8120	990	85028	6575	139231	4609	701	2775	3339	133	119	1841	51728	517	55829	6236	3419	8431	9891	10154	9592	2034	699
	79053	56890	23483	79719	2975	11051	7005	60528	23265	9524	23028	11070	8603	79752	9583	794	2318	1154	9254	55612	2335	55621	671	22878	1149	6285	3777	991	7106	2036	9914	4839	891	2810	8492	148	142	2041	7465	5887	1031	5284	8073	1644	7043	1831	3726	10327	701
	4718	57122	10284	10588	23361	5257	23174	9513	2548	5300	51441	51368	7469	51366	84549	51129	9172	1410	9712	4281	51063	8835	794	8350	2878	154	116	1164	26999	5445	57619	6659	991	3017	102	150	249	2118	5036	10328	29894	23566	23404	6442	4330	9315	3725	83541	705
	9846	29110	2971	10239	51734	10294	9798	55090	5986	10053	55229	25864	6047	8895	55326	133	1734	1638	53981	8645	3600	5552	930	51110	2819	8302	3642	1503	9922	11082	10040	7546	994	3371	8516	153	262	2842	6632	7004	29089	6497	8892	4878	9902	131578	2353	1675	842
	28971	64786	10240	51335	3163	81631	23417	1352	9775	2639	57470	95	1487	55039	7486	123	26289	1968	51366	57348	6376	80323	1282	54878	948	6352	5122	1717	788	288	4151	8313	1033	3827	8722	155	332	2846	6217	1364	5887	23604	29984	27178	4035	5157	1843	2886	861
	5058	23592	29079	10519	3029	11345	54971	7775	51547	5589	5195	10641	7466	11236	2222	10397	4915	2119	348938	51442	1508	23327	1870	3163	5950	3560	9607	1736	8717	54894	1999	8549	2123	3984	10518	240	477	3070	5688	6227	10328	9531	7869	5126	4681	9510	7538	928	890
		10576	11340	84942	64223	54386	11060	8834	1453	51073	11315	79714	3064	5828	64760	4828	5154	3082	401252	1824	10974	9510	1936	54918	8639	10578	1114	1894	143	64110	10529	10105	2171	4300	6590	246	657	4605	5887	5499	4361	4585	1545	10850	3912	2535	2354	57402	891
			9818	79631	527	3281	23019	25979	26502	55850	3065	7384	10336	9166	55909	9168	1288	3178	7465	3815	10395	2250	3344	2173	4023	3821	7857	1994	196383	55107	5349	29923	2305	4846	3037	257	699	4998	10328	7074	54732	9934	2553	4014	3671	22982	1958	79887	983
			7347	6727	4833	865	10300	55421	9146	54555	8668	22907	79155	23212	66036	6282	27190	3725	5366	3914	2495	10402	3507	5707	2167	925	429	2146	57406	1573	1365	51154	2491	5414	4316	362	701	4999	4714	29106	79684	2516	4783	3849	6424	6382	3491	4928	991
			55270	60490	26063	1459	65057	6416	55666	8625	10726	6697	53407	54845	29883	6281	9542	3726	6518	3400	5493	5217	3535	4316	9370	81563	23544	2237	1992	22905	1364	51491	2634	5563	6786	401	708	5460	1786	6787	79102	1312	29107	1828	54587	5358	1959	128434	993
			3843	54939	55718	51388	23450	26001	56270	25804	553115			10247	2961	6251	1908	3727	389206	4781	30014	4688	3663	10296	5346	14943	6616	2305	26578	3280	55040	80227	4001	5778	23524	429	836	5822	10772	578	55379	81621	2730	3858	8483	23452	10365	1545	1017
			10426	56906	10573	1327	27183	10594	79672	25796	10946			9897	5516	9334	810	4151	11262	53335	6288	2193	3783	517	125	9560	51617	2821	83641	5357	79170	84133	4162	5871	29843	430	875	5936	2731	4893	7866	64129	3487	796	8038	23493	23645	54165	1033
			55795	55070	5531	353	9100	9482	79415	29086	55108			23471	51669	1051	54997	4501	2731	11254	23231	1490	4603	1408	2273	30009	29106	2956	652598	3336	1366		4741	5948	634	460	890	6997	5160	26022	51095	3588	8894	54857	50507	1902	1960	5476	1058
			65110	50810	7874	16	23300	9611	10801	9817	49856			51001	10671	4321	5179	4633	2954	23336	780	4162	4609	4129	3952	10077	4922	3014	4048	8187	10653		4744	6252	1296	463	891	7547	4841	11169	5810	9420	3156	9982	23414	2331		6398	1062
			8881		10295	8883	10664	54902	4097	8666	93974			528	23484		1465	4927	934	6376	6273	4286	4891	117246	947	10219	10900	3015	23531	8996	114569		4801	7025	64094	467	934	8820	1841	7022	51474	26022	3992	3860	79953	1893		3303	1063
			8451		5073	29105	9785	5306	1468	11018	79947			55156	7993		3201	5833	400954	83439	8658	316	4968	8905	10252	5551	783	3068	8445	3303	999		6238	8013	1303	474	983	8884	26354	51246	8731	11015	28996	4653	9358	1490		7033	1111
			55739		51451	57019	4775	5048	79701	51295	54952			51582	55756		1620	6695	84824	2296	3115	4675	5026	5797	5627	2999	9863	4085	130589	4282	54836		7153	8824	5104	579	990	9074	2271	5577	11169	8822	221662	3757	1311	6281		7494	1153
			10206		7284	57017	81577	7531	5831	5886	54707			51123	665		54886	7265	4033	221061	51303	8345	5450	26994	8611		333	4171	55862	124454	54845		8573	9228	10734	596	991	9136	11169	4171	11015	23410	7494	11005	25903	3479		5121	1164
					10101	51647	79726	7326	5635	6597	6195			29088	5520		114818	7390	695	1410	3113	23034	5500	4774	9590		1113	4176	4864	10388	7163		9075	9826	1306	646	993	9573	10592	84296	10204	7940	9231	2266	30008	91851		2064	1349
					79622	29100	55625	6117		79629	26119			7336	55246		477	7412	3109	8424	3123	1843	6125	3185	83700		51412	4706	123591	10579	57530		9133	11030	3688	648	1075	10052	9212	6657	4171	3936	4234	2244	5176	395		310	1408
					51728	5713	22980	51031		2063	1376			9694	57509		5744	7538	651961	2824	6337	55222	6347	11169	4692			4751	6035	113452	4950		9232	23492	684	651	1111	11200	4171	26995	6657	91107	60	2267	1634	633		10457	1524
					1632	3735	5119	3682			56998			54968	54793		128553	7629	60485	5268	1289	8738	6396	5577	8404			5111	3142	257000	80004		9456	51087	171019	668	1381	23302	899	350	3936	23164	51018		11167	1806		4683	1869
					4350	10328	9780	8533			23673			28957	23516			7832	79666	8190	7127	6654	6648	26512	9452			5885	94039	83481	158584		9699	51704	101	761	1382	23397	292	23589	378	81572	22919		1809	8910		3875	1894
					4913	56942	23644	83460			23585			6921	79618			8349	10734	23650	2634	28984	6745	23463	358			5984	1539	4291	1353		9700	53828	5648	774	1400	23683	28973	58526	5372	4638	29128		1513	1604		56649	2146
					23295	9688	6687	5694			9731			10987	7991			8613	3087	6422	113178	4312	6932	4171	730			6240	59347	55740			9833	56603	9806	776	1434	51125	6119	11051	58526	26137	10425		5157	4060		4292	2237
					9091	51192	9013	79003						5440	7976			9057	283663	6663	602	9941	7205	6119	7102			6241	7178	3775			10112	57595	50859	777	1525	54596	5955	56852	56852	4982	1997		10418	9590		7163	2305
					10127	57215	8558	51009						28998	38			9097	55717	2568	442871	440834	8263	3936	58494			6427	79161	6242			10114	79663	8756	796	1592	54821	8661	540	6233	7168	157285		4016	11015		79083	2353
					89941		10428	5636						56943	4482			22913	29101	3861	858	28973	8543	5831	857			6667	3682	7022			10170	79948	145581	869	1690	55237	6657	1615	1810	4086	55825		83468	1303		51442	3015
					9894		1783	8402						92140				27163	930	3872	79686	2534	8568	5502	2791			6790	23064	84283			10460	80224	92949	874	1719	55388	3336	684	3065	10633	54981		165	5549		11034	3052
					1877		2734	55178						9650				50488	9144	3852	7277	8334	8634	51160	9079			6867	3459	284252			10615	84733	118856	925	1730	55787	30968	3065	6188	3172	54928		5654	1809		55107	3149
					55692		55794	55720						79139				54097	644347	1825	1545	7852	8882	5167	10186			7153	2919	57549			11004	84898	3655	947	1741	63978	5557	9282	4086	5947	54680		51339	1909		1501	3161
					79641		10204	11337						81034				55906	55205	25928	64649	10656	8884	79026	1003			7272	2921	1942			11156	85366	3684	960	1763	64782	58526	79805	10146	4026	9209		25878	2934		1397	3832
					84148		22879	29098						7534				57722	81844	5650	145389	5754	8898	58526	10351			7374	3553	5792			12534	114569	3693	970	1788	79007	56852	6188	23788	30817	4016		7058	8974		4942	3833
					78994		7014	81565						5885				79602	4208	5653	7851	9497	9019	3984	4222			7799	112616	6662			29127	117143	3003	1005	1789	79075	3065	10146	171568	9208	6387		1290	4969		4070	3838
					10421			1366						29028				90871	3636	11202	3855	8337	9205	2203	2532			8318	9466	29841			55143	260425	1281	1031	1829	79727	28957	10285	9039	84626	5130		1293	1803		3898	3913
					6923			9552						55093				148022	4794	25818	9448	2273	9221	11068	7450			9055	1844	64065			79939		1293	1045	1894	79852	7388	63967	3655	6403	151195		6678	79822		3728	3925
					9093			4927						6917				163782	3728	1001	9639	10468	9473	6814	7122			9133	22900	7005			81539		84467	1052	2030	79923	5603	23480	1660	29950	55379		1281	127435		51181	4001
					10921			26168						10434					1958	8842	7456	1662	9702	8337	2078			9212	1803	10848			90417		6906	1080	2041		689	9633	54930	10743	51136		1278	10418		771	4054
					8479									10565					79368	8324	6274	10736	9933	23643	9353			9232	653743	1832			128239		3675	1149	2058		55705	1660	83787	6505	9818		1009	624		55739	4077
					64428									7163					23216	72	22864	6683	10308	6188	5175			9319	28962	3664			147841		23767	1184	2064		6188	4501	2290	10347	51726		2200	2006		85477	4085
					22928									7553					56172	3779	7045		10507	101	1036			9833	9267	10765			158787		4313	1271	2115		10146	286451	9126	3725	6990		1462	2615		934	4141
					25880									51337					7204	23321	6659		10673	11325	1675			9918	84230	7984			389610		3913	1280	2118		51154	80727	5902	966	2013		22795	11346		1999	4171
					9742									8733					6003	4240	22932		11040	6749				10112	55576	80092					1509	1287	2171		1737	4153	7398	348	3898		1289	23266		4232	4172
					51025									51160					8082	2001	3077		11146	54971				10535	5443	51114					3680	1288	2237		6627	55011	6902	26002	3091		2191	5125		26298	4173
					64755									23246					115201	5764	28566		22823	5689				10635	2022	375					58494	1298	2239		3178	10476	56005	4684	1054		54829	165		50617	4175
					3835									1537					53838	1308	5445		23076	9039				10658	9046	81839					1298	1311	2247		1329	9343	50628	6812	2539		1300	1028		4257	4288
					23042									54512					5581	55084	7991		23160	2743				11065	694	9289					256236	1393	2258		51373	10975	10975	219409	10046		4313	1958		55905	4521
					4682									22827					55103	4212	54502		23198	5510				11130	121260	9414					2999	1394	2260		7205	9961	10898	164091	576		51226	2335		7037	4605
					2013									65265					9447	3202	5265		25996	917				11339	493861	54566					4321	1412	2289		4913	9573	5598	83547	771		5118	9891		826	4751
					23059									23513					118788	4638	51363		26094	29888				22948	6581	57670					4319	1501	2308		1028	26986	26986	627	8706		5159	122953		2625	4830
					5261									9791					25825	4629	79838		26135	9131				22974	339390	9747					10274	1545	2558		51116	7345	9556	130814	3429		4237	1295		489	5347
					25837									55656					8533	1264	3912		27074	3431				23165	1071	50804					11098	1591	2562		23708	2976	5464	57218	1407		7070	85409		63901	5440
					64285									5862					933	667	55790		27436	1660				23306	922	113622					3385	1592	2571		6240	51386	4602	79101	342184		23452	23213		57552	5688
					64788														83416	3783	8714		29015	10874				23397	6366	80319					2201	1594	2618		3276	84343	51386	10771	55239		114899	5997		5017	5718
					54985														9767	5325	1191		29802	6649				24137	79722	2288					3611	1602	2697		1660	51639	9470	9452	7037		4015	3693		30	5888
					8131														4687	65983	3691		29850	3887				25804	1378	9217					64066	1608	2731		9493	5531	80349	715	23413		79652	1281		8140	5984
																			440438	5621	79733		29982	9276				29028	974	79022					1513	1630	2824		54205	3421	10274	5873	55003		4958	80206		5880	6038
																			57804	301			30836	966				29107	7273	10309					3026	1690	2842		84908	55859	10526	6769	84549		10234	7057		2194	6182
																			340348	11197			51105	6351				55055	8764	79977					4324	1735	2956		51182	54948	5531	84935	5718		1842	2202		126695	6241
																			2052	688			51237	706				55143	2217	51361					27290	1745	3038		10615	9585	23560	3554	5906		8076	89796		11343	6472
																			8682				51377	55112				55165	5204	127845					9508	1746	3070		6137	8487	2194	57544	56681		633	64175		3692	6491
																			1269				51442	5918				55388	11186	3005					339366	1747	3149		23016	7458	26073	2114	8140		23022	273		27075	6595
																			3460				54069	8635				55723	3566	79789					11095	1748	3159		8894	1778	9100	4692	79734		2199	3491		25966	6631
																			6302				54530	1152				55872	79845	200879					84034	1761	3161		8668	57685	6746	2776	2194		6320	23359		55858	6636
																			5095				54663	9961				55907	5826	2767					7450	1816	3182		4609	10919	3092	1000	2676		1292	79365		51755	6637
																			307				54906	29116				55969	3087	28992					26168	1825	3308		4174	9908	54948	1396	7278		6695	1291		4072	6642
																			23108				55120	26986				60436	84265	10298					1048	1846	3312		7272	55353	8487	8835	55244		6925	7043		10437	6777
																			4605				55127	29803				83461	7091	91862					1278	1942	3329		4751	81561	94097	55500	9939		10699	51330		10205	6790
																			971				55144	4602				84306	6197	51495					79827	1944	3609		4436	1381	51501	338442	10950			4237		55876	6921
																			4261				55210	3156					6335	94056					11173	1960	3620		10975	84266	5685	3895	5292			187		79746	7112
																			56937				55237	4860					64005	10529					64063	1961	3710		10630	3149	10916	351	10105			3624		25825	7153
																			1378				55370	54505					4145	23576					7373	2018	3720		894	10963	6726	595	2683			26585		114569	7178
																			3708				55646	1974					910	7227					56649	2019	3730		51805	1728	55720	90952	54205			5376		10809	7272
																			3429				56681	23560					5243	4952					351	2020	3790		26986	79135	6158	8611	9989			2274		79838	7295
																			3111				57217	2274					22861	10605					10675	2034	3800		5631	9232	27258	10095	51460			8840		5878	7296
																			1029				79605	2483					7102	23542					90952	2044	3818		6228	943	10480	7586	7739			9935		5879	7334
																			7756				79649	7458					2159	784					84570	2047	3838		51386	22974	10380	6863	3566			9452		1906	7443
																			51760				80115	2767					54360	4356					4323	2049	3856		26521	586	84532	6348	114904			1513		54869	8100
																			115704				80342	1528					2995	84059					1282	2059	3932		10112	10539	23468	5978	10312			84168		3783	8140
																			84617				83416	22827					10479	1488					22801	2066	3964		5558	57189	1000	29887	57217			1264		5029	8270
																			780				84259	10273					8804	80263					871	2139	4072		5531	9918	10963	4211	55131			57125		6185	8318
																			7373				84281	6726					57103	10486					1311	2149	4074		4605	6631	10058	1266	2296			9023		3856	8366
																			55636				84522	10131					83758	3485					80895	2201	4124		54948	4001	4921	7021	65078			3554		128218	8382
																			9582				84678	5888					3162	93183					1292	2203	4141		8487	999	586	3956	25994			2339		51110	8833
																			199786				129293	4692					718	128240					1277	2248	4144		4716	8577	9918	23682	8986			10631		3315	8914
																			9805				146956	79789					79895	10654					6388	2250	4171		7520	23397	5954	3664	4886			56937		6649	9055
																			6891				148867	367					2171	202915					8510	2254	4172		24137	51399	4001	23331	10652			1462		6286	9088
																			4082				152007	11222					123	150696					81578	2262	4173		10797	10213	8577	23710	87178			11031		120224	9133
																			29887				159195	940					4321	57402					683	2290	4174		1678	79154	23397	22795	51155			1278		2199	9134
																			901				346887	57698					8685	114569					11086	2294	4175		6223	221002	10213	4784	3856			216		5652	9156
																			1536				375035	1466					7850	54845					4317	2300	4176		6790	126695	2237	953	1729			2982		26090	9187
																			23476				651766	7756					6948	999					12	2302	4240		6713	1741	1315	3108	8882			1307		10551	9212
																			51177					5188					284021	23199					3912	2304	4257		6949	2118	6421	26298	87			1842		6376	9232
																			6039					9925					651610	80004					5033	2306	4277		7528	4211	4704	27295	3796			1466		64787	9319
																			26228					7342					10892	6382					5553	2313	4361		1466	4704	1266	23245	23245			8609		64747	9582
																			535					1728					10096	54972					166012	2334	4436		10963	5378	79956	3912	6427			4008		11163	9688
																			55275					10625					5594	2064					3911	2526	4521		9787	11143	51340	3200	8829			4681		3625	9700
																			5991					288					55013	6809					866	2535	4522		8886	1871	5433	1628	6713			79783		201266	9787
																			79817					56910					51703	57761					8745	2555	4678		586	1022	1871	84276	29979			9781		5031	9833
																			23030					8601					3681	79017					78999	2557	4801		4706	55270	6392	1844	8565			84848		10095	9837
																			23603					5566					23479	1534					10136	2572	4838		6941	1832	8318	4824	140707			2064		26996	9868
																			8115					3925					1389	57619					5118	2583	4869		9918	143243	7514	23464	993			4627		1365	9928
																			27314					3895					79621	57530					1522	2624	4913		595	23710	39	60436	7804			1301		3169	10024
																			10509					727947					10871	10653					3383	2625	4922		890	10052	55250	10905	55319			9976		10538	10112
																			160518					6631					64780	5050					3696	2626	4947		4001	6392	23030	10211	51202			4223		55062	10129
																			50650					55182					254102	6720					1075	2627	4998		51096	3796	64946	2798	4603			6337		11145	10157
																			7405					8763					10095	5349					8751	2637	5058		8577	9380	57619	3398	6520			5328		283927	10204
																			10099					5610					58504	23042					94031	2668	5097		23397	7514	6637	1522	51807			5396		1942	10212
																			54625					10095					10791	1632					1512	2672	5134		230	4830	7172	567	6307			10409		5711	10376
																			1522					51339					3684	21					8292	2674	5163		57122	197407	54998	8553	5163			1289		822	10403
																			3115					6286					2014	55040					9509	2690	5198		10213	11157	10767	3212	7358			7291		7043	10460
																			2153					64755					83442	55227					10893	2693	5291		871	10300	8091	54765	6541			4854		3164	10471
																			84513					7769					2207	57669					7143	2706	5331		84967	55718	26586	3383	5174			4082		54935	10522
																			79699					379					84106	7163					81792	2824	5366		4704	203068	23464	3206	2274			871		5349	10535
																			54103					11343					2771	10040					1991	2834	5393		5983	26586	60436	25932	7466			2149		58472	10615
																			640					64092					391	79990					11096	2835	5411		2617	80381	6431	148479	23603			4016		11046	10721
																			25932					1315					10123	27237					4185	2862	5420		10921	60436	79621	800	54865			1805		8451	10963
																			10075					9550					282969	2013					5352	2891	5427		1871	54845	8726	27071	4552			8321		7982	11004
																			80218					4071					53827	3880					3386	2894	5460		7570	8325	84317	55365	3638			4015		11187	11065
																			27071					4599					79890	91894					317	2897	5495		51203	54069	6118	4046	91694			25903		9914	11130
																			9896					3872					79180	6692					8404	2899	5519		6232	638	85364	81618	10458			90102		837	11215
																			23380					1266					27010	58495					3685	2917	5521		701	56265	10428	6277	26578			1292		6774	11260
																			2213					55023					6446	4072					83943	2928	5557		10799	875	581	51661	7164			1290		57178	11339
																			605					6578					231	126695					8174	2982	5558		2260	506	3485	4345	10981			2697		4000	22948
																			91316					2597					1687	128218					2199	3000	5613		6392	89958	55660	57761	25902			1277		5660	22974
																			114884					23256					10577	92359					3617	3039	5631		27335	56998	5694	27122	51388			90993		2202	23210
																			4345					5441					83547	80131					170689	3040	5771		3070	6118	58478	22835	6319			5919		55040	23234
																			399					1356					54863	1366					4327	3084	5803		7514	5708	1975	51	80781			8507		9424	23303
																			9467					8322					340061	54836					9510	3087	5865		7307	57633	7319	140735	6632			8324		6484	23365
																			1051					7021					10659	57111					9719	3110	5919		4085	51491	3939	874	5104			9021		4105	23397
																			2768					3326					4345	80303					8692	3131	5932		84321	23025	22	2273	382			27295		6282	23410
																			445815					23224					2681	1040					79586	3142	5983		4172	581	205	57572	9263			10272		124220	23475
																			4818					10921					5547	54869					5696	3167	5984		26586	22803	1973	3169	595			9547		55486	23560
																			3394					9639					1393	4582					3909	3170	6059		6391	1349	64979	1911	56902			10231		9852	23590
																			608					3956					9021	90355					1893	3175	6091		60436	4200	27340	10398	5901			3084		7045	24137
																			220002					10553					3569	643722					7448	3195	6229		83461	2966	8842	10561	56942			10234		56241	25788
																			132					23169					1263	9633					5034	3196	6241		25804	6837	8505	4240	9933			1272		1201	26255
																			10391					22795					4327	51133					170692	3211	6297		641	5694	1622	9437	5932			2059		132299	26271
																			942					3627					9194	124220					10417	3212	6299		4176	27077	8683	57447	64785			7472		7031	26519
																			51398					29927					2908	84866					1280	3213	6337		9601	1975	1033	9315	267			10123		5538	27229
																			8417					27295					6414	127700					221476	3216	6422		7341	55906	1911	79575	9424			6695		9368	27244
																			3512					4830					83478	89765					3373	3217	6423		6118	57380	126961	1026	23076			4885		2644	27338
																			912					3176					3426	10809					10752	3218	6426		55920	64359	9939	6352	51182			1009		1465	29088
																			3113					558					7056	400451					4322	3221	6432		1075	22	9197	6382	1509			27286		8673	29095
																			57565					55718					1843	3169					92565	3222	6480		581	205	153339	27130	23678			8828		6768	29127
																			57148					3912					4005	10551					3910	3223	6535		79833	1973	27044	2752	4598			51280		10269	29980
																			3119					12					79772	2625					3683	3224	6566		51512	56133	1026	162239	26054			800		4502	51155
																			414777					203068					10044	27124					3695	3225	6611		10434	4345	92906	2012	6428			10186		397	51203
																			92241					7167					7133	57535					8748	3227	6626		4833	8148	79081	3727	25976			6678		1191	51373
																			5664					4172					79686	148327					10087	3228	6638		8520	8842	54619	22925	51083			4046		9718	51512
																			51237					10467					51170	22996					3908	3229	6653		10051	64782	11103	10950	7031			285590		23555	54069
																			8739					6187					9976	79818					3689	3231	6657		5694	652	64968	10268	28966			4330		11322	54478
																			8784					4837					1601	84914					3682	3232	6741		51421	874	4173	51617	10528			9509		8635	54737
																			3566					7033					7431	55930					4314	3233	6997		7050	7533	23225	84662	6478			4320		7851	54892
																			136319					64844					118429	126823					79148	3234	7004		1975	83690	6427	4286	9718			4920		3956	55010
																			128338					1522					57493	3875					4978	3235	7013		328	1911	84844	7984	10439			7058		6382	55143
																			8463					10346					25900	647867					9358	3237	7019		205	1033	9375	3736	54898			58189		55969	55165
																			9788					116					6925	79170					8974	3238	7072		158	2258	400	8490	84617			3164		1958	55184
																			57228					4925					5176	5167					81794	3239	7112		22	29907	10248	29094	84288			56967		84953	55268
																			4689					55701					5118	4646					8754	3299	7138		1973	55629	5701	7052	55813			8038		6183	55355
																			27303					2950					2308	2166					7412	3310	7360		6157	2029	2108	633	55969			10457		3778	55388
																			8935					3115					1112	79191					10418	3350	7374		3832	54475	23082	3459	85004			26011		4715	55650
																			3309					914					1805	10265					79414	3358	7447		5052	83443	2023	6284	5570			5308		29028	55701
																			85236					100					23768	25911					3918	3363	7546		11335	79081	10460	27234	645			64403		10202	55839
																			1380					10542					6387	1069					8720	3481	7547		8842	5358	8463	6520	1039			7070		54795	55893
																			4953					2937					7122	64792					50515	3574	7748		997	4173	5347	57326	9687			3399		50848	55969
																			10184					56998					7450	79006					50939	3645	7804		3033	10432	10801	65108	90411			81035		3397	56912
																			79600					2079					7123	26063					7113	3651	7855		5427	84844	1019	1380	51566			2200		10579	56941
																			157					11235					5175	57504					6383	3670	7913		1968	5034	65108	199232	9221			6424		360	56942
																			1657					1075					160622	23138					10519	3676	8087		3148	4674	25996	121599	1595			27122		27076	56992
																			8942					11320					10365	6920					1990	3706	8239		10197	23446	8624	1140	164832			2669		7069	57212
																			5287					10606					10894	10140					22856	3725	8324		55505	10248	79570	1959	5700					481	57523
																			8880					2568					3384	5017					2192	3730	8433		1911	4889	990	4257	760					3669	57728
																			3122					800					3563	5087					11005	3736	8519		1033	2108	57050	3682	4616					4151	58190
																			55246					1471					1776	10053					54507	3738	8577		892	9705	134492	11167	6728					4250	64151
																			90427					27071					23460	4151					6304	3747	8607		3182	1977	4953	10656	3717					79170	64784
																			26040					54934					286133	9858					3249	3749	8611		4839	2023	3364	7158	10202					55450	79075
																			54809					3485					125	6697					64175	3752	8615		5435	8463	83439	3205	55132					57016	79581
																			92667					6280					948	158584					7076	3756	8745		10007	6770	4047	5187	84187					10653	79659
																			115350					2966					474344	81579					4162	3759	8805		7358	23429	11278	112464	54962					3855	79682
																			150962					6277					170575	780					7087	3763	8820		10403	54913	64432	27285	11098					79156	79733
																			4064					3945					2313	5570					1291	3776	8842		10969	5347	56850	166647	79000					6280	79735
																			50862					9509					1193	3249					57620	3778	8880		55299	90625	1874	3559	6820					79697	79846
																			973					5359					5734	84708					1297	3786	8886		522	6628	9274	11025	481					9123	79864
																			9450					2987					115207	6652					10942	3958	9053		10961	6160	3838	4300	3669					6275	79901
																			64759					6166					9839	563					80332	4010	9074		79081	287	166647	56667	205327					9289	79980
																			4927					56648					80760	347735					27231	4015	9143		10884	1019	6619	1195	3954					92856	80108
																			51284					23593					58494	55466					60484	4023	9184		4173	7247	7443	4887	55352					818	80127
																			84329					644					2078	5029					1521	4036	9188		5111	56267	11331	3300	5241					54502	81493
																			7710					23262					641700	26504					10845	4053	9201		84844	990	5713	3171	23590					79961	83461
																			151888					5710					1901	11187					3915	4058	9212		10248	57162	151871	4092	908					95	83737
																			5993					10212					155038	64787					6692	4081	9221		2108	134492	30836	2565	55646					8942	84790
																			84186					8214					6359	8045					3384	4094	9232		4831	5162	5935	8538	11031					27237	85458
																			440352					5788					2532	1364					10699	4118	9282		3835	1525	191	5217	5305					1364	90627
																			9267					8842					79927	1365					9543	4137	9350		2023	81557	4613	8809	4651					1048	94239
																			153579					7837					1879	1999					5266	4281	9456		4720	5898	8508	1154	10799					9897	146909
																			974					8030					7048	4070					23421	4300	9473		8463	83439	55847	1601	55924					23089	220972
																			120071					51002					90865	64285					1305	4435	9573		9319	3838	54801	5733	8974					9375	259266
																			952					10447					9452	56683					3679	4487	9603		51253	7443	262	2624	79697					123036	285190
																			84447					3148					5168	9052					961	4489	9787		5347	23266	26751	29969	5413					828	552900
																			3437					2745					25890	3790					283208	4490	9908		1019	8880	55544	4613	10785					6720	643641
																			29760					8404					9023	115811					51050	4496	9910		6182	55355	25873	5790	10808					801
																			9709					3098					1910	51280					64386	4498	10011		6241	1063	286827	8508	1503					1666
																			1840					874					2034	9069					1288	4499	10036		10413	51142	79882	7130	83990					222171
																			23221					7216					4023	157574					1087	4501	10049		990	10256	10856	7016	26010					26509
																			643					3476					50486	116987					1307	4618	10053		134492	7546	9133	9455	2171					28998
																			10661					11332					23179	78998					1284	4645	10146		4736	221692	6513	10850	9987					1081
																			29802					3169					140738	84988					4256	4654	10149		92259	9973	7157	4005	10436					400451
																			10523					7178					2869	114822					7148	4684	10153		83879	6125	54996	5151	57486					220
																			6513					5753					2350	79092					80781	4741	10157		983	708	6491	6285	4141					4100
																			1875					10527					10161	23286					3371	4745	10196		64943	8519	26520	122704	7803					3964
																			57520					23321					7035	23552					27445	4747	10308		9630	56913	5687	1149	29775					6277
																			89891					2034					148932	653610					79948	4760	10346		10036	10923	3422	6447	29101					54979
																			81793					2258					7099	3012					51156	4761	10360		10469	9349	84787	92675	7168					6692
																			4067					7381					28984	8335					4146	4762	10383		83439	29118	10054	9823	1660					8416
																			3500					5435					1102	92815					11117	4784	10434		26517	6904	5300	947	10952					22996
																			152137					10561					6347	85235					117286	4821	10439		51388	5292	55037	5999	1952					9645
																			23254					56922					55203	89891					63036	4824	10459		5496	6309	10733	3397	3422					6279
																			5336					29995					55707	26150					10394	4825	10528		3838	132299	55973	5654	11171					25803
																			4643					10403					51365	5074					26054	4861	10606		6741	60681	23435	1606	54941					10331
																			11151					54972					5533	23139					146771	4883	10606		11200	8508	3998	161882	6446					64114
																			5452					54957					169355	954					1511	4884	10622		58516	84181	23193	23635	65265					3959
																			3899					6382					3574	283638					1290	4886	10635		28998	5097	51194	84302	23214					1366
																			2760					4828					1075	55657					1510	4897	10637		7443	55847	6997	50618	3949					10669
																			5450					3002					5583	23327					4312	4914	10643		51268	50814	3486	3553	6720
																			23360					525					663	5831					11047	4915	10644		22823	80777	5436	27445	2222
																			7390					5358					56990	1717					10863	4948	10797		22928	80222	142	3371	1717
																			330					2012					10308	2017					2515	4985	10874		6301	9543	10450	114770	7980
																			7456					23386					128338	291					1519	4990	11004		5693	2842	55089	8870	56994
																			7163					8764					152137	9231					4326	5013	11040		1495	3013	63931	2022	285381
																			3535					3113					51696	55605					140766	5015	11051		5245	6390	9156	1757	55183
																			931					161					10957	928					2219	5069	11061		29127	9167	8607	64400	5316
																			53335					1902					25780	25791					53616	5075	11083		1111	10856	5933	3486	60481
																			4088					5111					101	84553					4318	5076	11143		51514	10371	55756	3458	221710
																			10863					9061					4318	200634					1299	5077	11145		51053	9133	10965	5176	5366
																			54431					8490					9840	55607					10279	5080	11168		1938	5425	5981	51466	84342
																			6778					3459					4118	92421					1508	5081	11169		23658	3397	23385	6275	10492
																			3120					7750					64919	26030					10250	5083	11200		8815	6513	4595	5734	5520
																			3543					6664					10734	5437					6402	5100	11245		27034	8270	84365	2246	10049
																			19					718					926	27300					1287	5156	11339		5686	7157	55388	7185	8416
																			1326					51147					973	29763					1088	5172	22800		8508	85415	8444	9314	26278
																			682					5653					3385	29911					5175	5179	22823		23633	23632	54962	4326	7171
																			25875					23344					1535	55359					84888	5239	22929		9184	85456	55143	26353	2175
																			79677					3417					55509	548596					3914	5241	23108		55847	5093	54821	3730	51010
																			6689					10327					837	57419					79187	5307	23170		79071	57556	3930	3665	5010
																			7376					51283					838						1520	5308	23178		10072	286527	84705	10965	10446
																			23231					3689					26228						3038	5309	23195		7913	25888	128	393	8204
																			27086					1981					8530						6678	5317	23242		3845	91464	3692	10609	10189
																			7153					146691					27350						53918	5339	23246		4673	108	6446	54463
																			3123					23219					27040						50509	5362	23397		1104	10733	501	1272
																			3662					5187					1606						8192	5376	23401		113130	6795	6048	1299
																			3965					55149					5777						960	5426	23411		2224	1001	51186	9289
																			51465					5540					57175						29122	5453	23468		6566	10056	8893	51655
																			55016					60					2113						3161	5456	23534		10856	4854	79366	27086
																			59					3838					5588						6868	5457	23683		9133	6207	5905	4189
																			6472					23508					51762						10516	5458	24137		51729	60491	23369	6678
																			22800					1855					5294						80070	5459	25788		54148	10105	8539	10209
																			6850					1201					9363						4320	5581	25926		6513	84057	22943	3726
																			2650					55190					9450						57188	5592	25957		7157	51042	51073	8848
																			6856					11025					80183						9507	5596	26018		6193	348235	11196	687
																			25777					55803					5971						3678	5654	26047		4998	142	3313	23090
																			4320					22928					4794						1294	5697	26053		5424	9631	55247	51186
																			6643					56942					7096						8038	5729	26135		22948	9156	10868	1843
																			3117					55323					1436						8685	5732	26207		2193	51649	2342	5025
																			267					3958					712						2200	5733	26354		6760	8607	3190	10410
																			144165					3134					55704						10653	5734	27022		3376	6299	27101	50861
																			57217					9865					83937						1515	5737	27231		10733	9477	3516	1437
																			6565					3281					27436						9469	5744	29078		83871	63027	5223	10544
																			972					55107					3930						8985	5827	29785		5134	84365	539	2342
																			7942					8519					100						4325	5923	29920		3191	55907	23511	5311
																			9308					55930					6615							5950	51018		7326	27161	3949	56624
																			83478					10964					64859							6001	51053		10196	55143	54187	6860
																			150726					51053					3559							6263	51083		51155	54821	50804	781
																			23075					8659					5730							6330	51104		1164	7407	23175	5569
																			55024					2589					6361							6340	51268		2697	353	5036	11080
																			5265					9246					3604							6344	51385		142	64151	55326	7295
																			91133					23658					84166							6383	51444		7411	5501	23607	1850
																			5547					11183					51291							6422	51491		991	4074	8723	8722
																			8701					10379					3903							6425	51574		57486	128	4714	8987
																			54762					6525					8875							6469	51575		79084	3692	8801	8495
																			83606					4201					3061							6473	51582		4691	5127	10772	2625
																			7096					9646					7185							6474	51599		2739	2644	2731	3400
																			80183					545					50615							6489	51659		3921	27075	5160	55740
																								191					51738							6493	51704		9156	501	1841	79819
																								22885					6402							6495	51816		7818	23595	10229	359845
																								55711					256236							6496	54014		8607	9603	7071	55350
																								51001					9476							6506	54069		7336	9188	54888	23175
																								6309					9750							6509	54478		1978	55197	9244	1490
																								10113					6368							6529	54517		126328	79366	51567	2354
																								3608					8832							6531	54566		55157	2925	8661	395
																								9267					409							6547	54596		81611	5591	5557	11123
																								51650					29802							6549	54821		80324	2239	7174	29993
																								80833					10332							6550	54845		6146	10061	51264	55901
																								10072					57731							6572	54892		4713	200634	11107	8910
																								9935					6404							6578	54989		9521	6502	7298	7071
																								26751					63940							6585	55003		27131	144165	7511	349149
																								23513					338094							6656	55010		6202	6175	5603	64094
																								6909					51225							6658	55120		84365	27293	689	57491
																								6934					64115							6716	55211		55143	11128	84250	3131
																								25873					79166							6751	55237		54821	51081	642	23328
																								201562					2219							6752	55270		10926	51073	64393	26471
																								29095					2833							6833	55299		1382	84823	51154	6899
																								10492					151888							6886	55320		5015	3313	51068	10769
																								3005					911							6899	55366		128	222962	8994	11107
																								5434					913							6909	55388		7153	1869	3178	4254
																								55625					6932							6910	55660		3692	3190	4733	51669
																								9823					272							6920	55706		2618	6883	6627	55911
																								27338					1512							6926	55726		8317	23229	1329	5054
																								629					240							6928	55749		1163	539	51373	64332
																								23192					23547							7026	55759		699	2876	9056	11346
																								5885					10859							7056	55920		501	84727	1028	53635
																								7874					3640							7080	55975		8192	84552	26121	1948
																								4698					55303							7087	56548		65003	9986	5440	10365
																								3397					3606							7092	56915		2091	3015	23708	1028
																								5654					6357							7105	57122		29088	6490	6240	2550
																								1793					4360							7161	57167		79568	5519	7555	10912
																								6990					3290							7200	57181		79366	9183	54205	56172
																								54853					7412							7224	57380		4678	5036	8082	939
																								10217					259197							7277	57405		1892	203286	84908	7057
																								6513					933							7349	57486		6626	25926	55858	5480
																								6235					640							7350	57502		115106	3790	10483	3491
																								9123					8115							7421	57504		51073	4714	11168	4653
																								2064					79865							7434	57541		3313	6194	129401	202
																								54985					1380							7471	57556		7547	163	10615	8460
																								72					5368							7472	57633		332	89978	51611	104
																								4067					1231							7475	57685		6418	89	6184	11098
																								54951					5699							7476	58516		57819	10772	23016	10404
																								10134					567							7480	63978		3190	2731	8668	314
																								26520					3133							7481	64318		22916	6731	4609	5376
																								8864					3135							7490	64782		6206	5160	6170	4242
																								6218					3106							7545	64849		539	1841	249	5782
																								55900					3107							7552	65981		7013	7447	7272	154
																								55746					649853							7704	79007			113000	4436	754
																								23167					3134							7780	79012			865	51023	4781
																								10240					11118							7781	79023			5982	64976	27125
																								84148					10863							7782	79071			8661	894	64407
																								51042					7852							7832	79075			1207	4801	56937
																								3852					79713							7849	79158			5557	11098	11095
																								4677					7128							7881	79647			7775	11073	2643
																								991					924							8013	79664			26018	5558	3488
																								23484					9806							8092	79727			23119	1479	4147
																								8190					653361							8110	79923			5603	10694	4665
																								513					3683							8128	79960			81848	4716	4929
																								5903					4069							8320	80155			689	7520	10716
																								10537					2123							8395	80179			2150	24137	4478
																								7336					80231							8403	80324			51154	10797	64135
																								9635					139716							8538	80775			2245	54478	1839
																								969					3428							8544	81539			6627	9688	8477
																								7444					10346							8549	81542			3178	6223	9500
																								3135					695							8601	81554			1329	6713	2322
																								3665					58484							8633	81620			51373	55573	6095
																								10965					4354							8646	81848			7375	57448	3490
																								6146					84034							8715	83439			1028	9787	29114
																								2197					341							8717	83596			23708	9689	5341
																								3020					10437							8739	84101			6240	4706	230
																								3543					2512							8792	84296			29093	51371	115
																								7705					348							8811	84343			54205	51367	26960
																								1299					9034							8913	84549			84908	890	1282
																								57535					9473							8929	84889			84313	2936	4675
																								51018					717							8941	84891			10615	230	7267
																								967					6362							8989	90806			811	1289	3434
																								1611					7941							9001	90990			23016	11030	4082
																								55143					7305							9023	91431			8668	2628	871
																								353					2268							9118	92667			5018	9994	11030
																								22976					9332							9152	93099			4609	1072	4297
																								5373					54504							9162	112399			7272	8819	2741
																								1176					8905							9185	113130			4436	23597	2628
																								2833					139818							9241	114569			84262	8872	64114
																								28969					23228							9242	115572			1537	26973	80318
																								9049					9770							9244	117156			4237	1240	1277
																								9912					8807							9248	120071			894	7570	8800
																								8356					53347							9314	157627			1984	701	467
																								3914					864							9353	157695			2673	84522	214
																								4723					51316							9355	220042			22913	10155	5178
																								9368					10225							9365	221079			5558	27335	6793
																								6835					6504							9423	347733			23108	3070	10207
																								6509					84824							9427	548596			6229	54554	7421
																								6678					930							9464				5393	1650	3716
																								1337					80774							9480				830	1967	3248
																								3726					11262							9542				2041	2547	22954
																								5238					5790							9547				4716	283742	64123
																								27075					50619							9576				7520	7334	28959
																								3155					283234							9615				24137	64645	1756
																								5106					6775							9630				10797	6396	3358
																								8634					649143							9638				50484	4719	254428
																								6048					3113							9659				27316	55635	2059
																								51186					3127							9758				6730	7086	5090
																								1843					25939							9839				1462	25804	7164
																								51450					4033							9899				2886	54908	7262
																								9603					9447							9935				81610	4176	10363
																								29110					441168							9953				6223	7262	3959
																								4320					84329							10076				6713	4833	25
																								7936					951							10125				2821	6143	10681
																								2908					7462							10215				1717	10658	50944
																								7171					140947							10265				4752	10651	6422
																								8857					3936							10418				79827	9439	55117
																								1777					1880							10481				161742	7050	1265
																								54438					27128							10586				9374	29968	79603
																								8836					10870							10633				112858	328	10370
																								8038					51177							10655				9787	4076	54206
																								204851					7940							10660				1848	9589	7274
																								56654					4542							10716				4706	158	89795
																								27124					9051							10736				890	10422	64236
																								51663					10068							10742				230	2277	10536
																								3587					25816							10912				56915	9025	3778
																								25874					117289							11001				23107	3832	2353
																								3313					64098							11023				117156	11335	1316
																								2200					50852							11035				10535	79009	23499
																								9111					939							11075				2050	997	254295
																								6124					29064							11096				7044	6161	51100
																								3428					3603							11122				1350	84146	1051
																								6150					201633							11166				2137	472	7078
																								2804					5579							11211				3183	317	84898
																								23077					5133							22806				57502	4725	3569
																								90					3662							22843				56262	26472	283383
																								7295					83416							22846				7570	9833	3221
																								1410					150365							22865				701	892	1791
																								6376					2841							22891				8324	7629	5813
																								10518					2811							22943				7532	116064	9135
																								6890					55024							22986				51230	2071	160622
																								2625					931							23037				27335	57038	9592
																								6279					5778							23127				7552	11156	55904
																								5157					29125							23236				3070	64093	7358
																								54187					5880							23245				2562	55299	9002
																								22846					55423							23284				6599	28991	22982
																								29109					79958							23416				3094	151011	28232
																								23002					3561							23440				27018	10961	2152
																								16					55843							23462				24140	522	55160
																								1193					256380							23576				657	10575	3142
																								4057					3635							23584				23242	25813	7105
																								3833					4242							23671				4281	7922	8456
																								6484					9535							23768				10252	4831	5971
																								1490					1043							24141				51191	3032	6935
																								548596					4050							25789				10763	6935	55647
																								7538					914							25806				3800	9070	10219
																								4714					6955							25841				79048	64710	1545
																								7752					64926							25849				25804	2017	6876
																								55003					8698							25884				1827	6917	51523
																								2947					79037							25903				5338	9741	857
																								994					7535							25927				4976	10498	6659
																								10342					27240							25975				4176	51056	9262
																								26292					919							26257				1347	10413	58480
																								5160					917							26273				10682	83879	203
																								4809					915							26280				10529	5635	51704
																								1841					64333							26281				4695	55723	65981
																								8933					3937							26468				51188	10469	4685
																								347					3059							26507				24147	51388	81
																								665					962							27012				91408	23530	7412
																								2271					5788							27022				8313	5496	10418
																								5257					963							27023				928	51719	8436
																								50632					3587							27123				4833	5690	2335
																								5613					2533							27253				1265	11200	4739
																								51809					3689							27319				2065	6741	2921
																								55601					83706							27330				81892	222229	9429
																								2533					3071							27344				54206	28998	10319
																								6165					9938							28231				4150	51268	845
																								23328					9595							28984				4696	8106	5997
																								10769					3394							29091				55856	5270	28970
																								199					925							29767				79887	1495	186
																								1306					3001							29953				7050	55646	51744
																								5920					3003							30009				11130	51514	54541
																								7298					2124							30062				10678	2961	2569
																								10512					387751							30813				328	1938	1291
																								689					27334							49856				3932	6788	8204
																								23212					30009							50506				9304	5211	1052
																								3066					89857							50674				79727	64747	1179
																								55884					146722							50801				158	6432	124540
																								6627					945							50805				79774	5277	3482
																								11279					55016							50846				3832	123283	26585
																								10365					8477							50859				8772	23433	23433
																								1329					1520							50945				11335	79071	6237
																								51373					64092							51214				997	11163	84858
																								9056					5552							51352				7015	55140	79071
																								1958					11309							51384				2263	4298	153222
																								51019					942							51440				11040	974	120071
																								26121					51338							51673				7855	7913	5649
																								23395					199							53905				6878	6921	9636
																								23051					27036							54112				11269	83939	10631
																								9147					51393							54508				6905	5325	8613
																								8970					23643							54518				892	1104	23645
																								6748					968							54567				57128	6624	26064
																								9532					6503							54626				6636	2224	146198
																								26958					3055							54738				55299	9552	6356
																								23042					4688							54790				10961	10437	55870
																								1281					9056							54798				522	6566	7106
																								51182					7805							54847				4072	5202	3600
																								2619					84868							54886				5696	116461	1951
																								5304					5341							54897				6141	29074	54477
																								2019					1536							55061				2806	51729	79885
																								89796					3120							55079				7138	10954	64137
																								50807					3117							55118				7385	5395	80781
																								2665					3122							55283				1789	80781	1301
																								1503					972							55336				4831	83903	55364
																								819					3125							55340				3880	65244	22822
																								1537					3119							55351				84124	4998	6886
																								8099					650557							55450				83475	25983	10148
																								10085					3109							55509				51520	10199	9053
																								1819					56833							55521				83667	3376	83871
																								25842					257106							55531				23020	51013	3776
																								25764					7409							55733				1058	1431	54566
																								1936					3108							55803				51065	11011	26054
																								6611					313							55897				7748	5627	2149
																								51635					9404							56033				23670	23474	1805
																								9415					940							56288				10413	84916	90102
																								28227					969							56603				25902	1164	170954
																								10563					971							56659				83879	26747	340273
																								6239					3004							56660				10469	6646	2697
																								10280					4068							56751				10262	29107	10076
																								1479					10320							56901				51388	340273	26136
																								9948					11151							56934				3775	2697	64116
																								51634					3932							57214				84191	51691	51064
																								801					330							57332				5496	2739	23705
																								8087					54518							57348				5757	4967	958
																								4781					29909							57369				11200	51637	1846
																								10901					5199							57393				6741	3839	837
																								54707					6363							57453				2717	5706	133
																								7520					10235							57535				28998	8976	2015
																								847					3820							57569				51268	1978	9021
																								51292					393							57631				1340	55157	286887
																								5699					55619							57732				5442	81611	7088
																								7097					50856							57795				64411	2289	9547
																								7991					9308							58157				1495	9861	10231
																								54478					27299							58191				4739	5764	5764
																								5859					3957							58524				2119	1030	8535
																								9553					3002							59271				6138	2730	122786
																								8892					26191							59335				26519	11113	152189
																								27292					22797							60495				1847	55183	4050
																								2821					5724							60529				51514	1287	4352
																								2101					114769							60675				1938	5074	403
																								1017					834							63876				64180	55656	26056
																								4478					79626							63973				4708	56945	22858
																								1029					79630							64064				5584	7153	6324
																								1634					55803							64072				5864	3625	3625
																								5321					80301							64084				55765	5717	2793
																								51192					64231							64097				2960	3329	10186
																								1848					4332							64211				2978	2091	159296
																								124044					649377							64221				4522	79568	6238
																								10397					10875							64321				516	6667	6387
																								9689					91937							64377				5438	60481	60481
																								7389					79368							64399				5471	9318	9099
																								4711					9262							64478				79071	1024	64581
																								50805					56670							64843				7913	92797	51232
																								240					4689							79191				6128	9616	3164
																								5341					60489							79365				29087	9669	2894
																								50626					5023							79589				7001	115106	5138
																								334					2213							79693				84930	1647	91663
																								55256					5336							79836				55237	5985	138151
																								2936					4067							79890				10631	6206	111
																								5328					140885							79962				1104	6633	3202
																								51377					4478							79966				2224	7013	2669
																								1117					84674							79971				6566	1659
																								1289					81553							80000				10591	9643
																								23107					197259							80031				64149	55651
																								55177					27074							80086				55211	767
																								55556					6850							80235				54874	10040
																								10535					719							80326				5152	58533
																								3434					114548							80712				22850	2173
																								9716					126364							80818				51729	7465
																								51329					27180							80854				5683	6632
																								25984					6518							81035				4191	8665
																								1072					50515							81621				92703	9097
																								2879					1508							81796				6658	4717
																								5984					1514							83550				1875	26574
																								10589					51296							83593				7371	26354
																								481					4245							83595				5087	133015
																								56950					64420							83715				4998	9590
																								3710					51167							83850				5460	84259
																								8697					55012							84079				54539	10592
																								8324					6643							84084				3181	5955
																								3669					1806							84107				54976	6119
																								11177					5641							84109				3376	28973
																								10412					5660							84210				9928	3336
																								7421					2815							84225				5354	30968
																								563					282991							84366				22929	675
																								25790					643752							84465				1164	9768
																								6772					64747							84504				55262	5719
																								4281					5906							84525				2697	10059
																								1783					51719							84570				10076	6529
																								6732					10170							84618				2824	28957
																								1347					3988							84623				4597	1870
																								3105					145389							84628				10735	54898
																								10682					2517							84667				60488	2549
																								8839					121457							84684				2739	8086
																								25					5791							84709				1736	833
																								8187					6039							84803				995	3146
																								2737					3115							84858				79960	4913
																								54812					3600							84913				4521	7205
																								23587					55340							84940				92691	51116
																								1384					10288							84966				10236	3276
																								10434					912							85301				348093	22944
																								4833					9910							85376				1978	84946
																								6422					92241							85480				10153	6137
																								57402					55281							89780				55157	9414
																								54512					91607							89797				81611	6494
																								1265					131450							89876				10439	54606
																								1512					597							89884				2560	8894
																								10200					51676							90527				5594	4174
																								54535					91526							90952				10295	4751
																								56034					958							91607				7280	63875
																								10451					4125							91683				2026	10541
																								217					894							92162				53371	10630
																								4502					29121							92736				793	51805
																								26509					10062							94027				65993	6228
																								328					8935							94115				27090	2052
																								9877					2896							113091				79187	26521
																								7058					81501							114088				7153	10112
																								10732					1118							114788				883	51412
																								10276					54							114798				1159	8208
																								3426					728							114815				4063	54505
																								8625					57552							116372				655	4605
																								54587					55196							116443				4610	6430
																								1730					10750							116448				8614	4232
																								51647					6494							117154				10164	79441
																								1672					9020							123041				4728	79080
																								3832					2864							124590				2091	1678
																								8631					115350							124842				7461	5888
																								2011					9138							124872				79568	6790
																								3538					10371							127003				7150	54820
																								51693					64091							127435				10765	112869
																								6415					10097							127687				1070	29085
																								23014					397							128408				79718	1466
																								9146					80896							129804				2247	8079
																								9993					120							130367				3275	200734
																								7374					60468							130497				219	84324
																								5268					4644							132946				115106	5313
																								11040					3717							133060				10910	8886
																								4725					5800							138649				925	29098
																								608					10219							139065				116843	8835
																								132					9844							140578				38	27346
																								5813					1286							140679				6206	56954
																								1642					54557							140689				7013	6941
																								6905					133418							140851				32	595
																								4052					10109							143903				1588	51096
																								23469					10938							144165				9682	1854
																								3182					274							145258				10157	57122
																								3068					83982							145581				3791	5978
																								83759					23077							145741				9254	84967
																								55585					5360							145773				6596	8883
																								5351					9815							146225				55651	2617
																								6636					10409							147372				55744	153830
																								6634					10312							147912				580	9448
																								125					54436							148641				26051	1894
																								28232					55911							148753				3037	3956
																								7844					89780							148898				6638	10921
																								23475					3097							149499				1020	6232
																								8930					64174							150221				23493	51203
																								64853					2556							150538				7465	3301
																								55110					11103							151278				5707	55148
																								10382					390299							151354				6632	2260
																								3119					57722							151449				10053	10799
																								9775					6304							151647				10783	22795
																								11021					23370							153571				5366	23481
																								1789					8303							153684				29785	8881
																								7385					152573							154796				7283	10166
																								22889					9467							159296				1021	11102
																								5971					54674							161198				6781	4085
																								9915					56265							161291				7277	25937
																								3192					3039							161436				934	51768
																								3556					653600							162417				7311	4172
																								9361					5196							162517				26354	2584
																								55255					2675							163933				4017	6391
																								55679					5140							166614				10592	81890
																								10413					4066							170689				23463	2923
																								6241					1593							170692				55131	6120
																								397					23646							170825				5955	55320
																								5635					808							196883				6119	56902
																								10094					23765							200030				28973	9601
																								10036												200350				3336	55920
																								6167												200403				8239	79723
																								54499												201780				55759	1075
																								2934												203111				30968	5511
																								55655												219409				128872	51512
																								8942												219623				8089	79833
																								5757												220164				6827	10491
																								55568												220323				57648	51421
																								6741												253650				79842	7083
																								9411												254251				226	6895
																								3127												255119				25824	64118
																								86												255631				4982	51103
																								10875												255743				28957	57697
																								27324												256297				6749	4898
																								283638												256586				8209	10212
																								3122												256714				4729	57650
																								6209												257019				7019	6117
																								55890												266722				4913	23450
																								26063												266743				7205	5917
																								51035												283078				8908	5427
																								808												283212				51116	1968
																								1652												283392				10657	5597
																								22856												283417				54575	10128
																								3187												284207				3276	3148
																								5997												284273				120103	10197
																								9321												284654				51067	55505
																								1847												284716				1999	6723
																								1231												286380				28985	5435
																								54541												326343				6137	10007
																								6696												338557				8894	10403
																								10446												338917				4174	445
																								6846												339479				4751	6838
																								3783												339488				51582	10055
																								29108												339855				1152	10969
																								1291												340419				10630	2131
																								5584												340529				51805	2012
																								9538												340595				6228	5111
																								6729												340665				26135	55687
																								8833												340784				3156	5901
																								8204												341359				29803	6664
																								1052												343472				3992	55749
																								223												343990				993	7112
																								5029												344018				4496	10291
																								6921												347730				23191	27234
																								2297												347741				26521	51253
																								9636												349152				4860	6182
																								6278												349334				10112	80896
																								8613												349667				4651	23071
																								4792												353500				5702	64105
																								4957												374378				4605	672
																								26064												375061				6204	4736
																								11031												387054				79624	9074
																								26020												387597				3615	54443
																								23221												387914				167227	3417
																								10437												388336				5792	983
																								7534												388394				51451	9630
																								5202												388407				1678	64943
																								10581												388531				509	2035
																								10288												388605				6834	26517
																								9804												389002				6790	5890
																								5721												389064				4190	58516
																								3297												389289				26168	22928
																								6648												389658				114569	6301
																								6586												389792				1466	5693
																								6635												392255				685	5245
																								55364												399694				64284	3978
																								23230												399717				9658	10664
																								2532												399947				9060	1111
																								963												400120				8886	677
																								9053												400591				10625	29127
																								51074												400765				11013	51053
																								3017												403312				79695	116150
																								25999												405753				116028	23658
																								23588												431707				9451	1763
																								22929												440482				22879	8725
																								1164												440730				6941	29969
																								23532												440804				6297	5686
																								1290												441413				595	23633
																								6433												441425				6337	11001
																								1736												441426				51096	10072
																								1846												441430				2926	6920
																								6203												441459				57122	3845
																								4521												98				10431	3295
																								5445												196				51434	79697
																								7818												202				140801	6606
																								712												406				9136	55697
																								4694												427				9143	9261
																								5017												483				114299	11137
																								7088												654				84967	10951
																								10439												658				284805	2875
																								5158												799				84722	3005
																								55862												816				2617	51082
																								55844												860				55726	5634
																								5723												1124				341	9823
																								27000												1155				10921	51060
																								10330												1303				6232	23594
																								10295												1310				8928	9196
																								2730												1454				51203	79829
																								23555												1482				4701	54148
																								2593												1490				23682	54853
																								8943												1509				64928	26156
																								7046												1687				2287	5424
																								1009												1749				2260	3371
																								400451												1815				10799	8562
																								5305												1832				51659	64429
																								5996												1879				90874	64981
																								4283												1936				26996	5134
																								3123												1938				4085	6045
																								4063												1956				2521	7326
																								2618												1993				51021	26275
																								3625												1994				7804	10196
																								59												2070				4172	54915
																								1163												2128				6391	2735
																								29909												2193				10946	63979
																								3329												2255				80143	991
																								51442												2295				55319	23234
																								3150												2296				2950	79084
																								10765												2353				9601	514
																								4678												2519				55920	9129
																								55638												2561				1075	3921
																								864												2571				2232	6426
																								9669												2830				79833	9277
																								4495												2869				51512	1994
																								8330												2913				81618	7336
																								3106												2941				1407	10440
																								64757												3005				3613	126328
																								3382												3014				11313	80324
																								390												3090				3945	6146
																								7802												3093				51421	9521
																								23287												3105				813	51530
																								1719												3106				89987	6202
																								51316												3107				3093	51362
																								22916												3135				3399	26515
																								2720												3198				81930	84950
																								6633												3199				7837	9289
																								7013												3200				9817	81620
																																				3201				5427	80145
																																				3203				1968	10250
																																				3204				10620	10175
																																				3205				84825	1382
																																				3206				144423	23062
																																				3209				3148	1176
																																				3303				1062	80010
																																				3304				3098	28969
																																				3305				3159	1039
																																				3351				10245	5015
																																				3354				10197	2637
																																				3486				54596	54815
																																				3490				3169	4723
																																				3625				7064	6234
																																				3631				29945	9444
																																				3784				55505	699
																																				4004				1355	51714
																																				4215				5435	3320
																																				4217				10007	10728
																																				4223				64426	92856
																																				4277				10403	3837
																																				4488				1457	51144
																																				4602				3646	1892
																																				4670				10969	7203
																																				4880				2687	8038
																																				4885				4828	2494
																																				5026				81606	7547
																																				5151				286077	332
																																				5438				8544	6418
																																				5454				5111	55536
																																				5514				3781	1965
																																				5579				56919	5311
																																				5649				5216	34
																																				6387				11340	9584
																																				6424				51016	2653
																																				6492				2115	23612
																																				6581				5303	9410
																																				6649				11140	1964
																																				6660				388363	1434
																																				6862				51253	51728
																																				6863				6520	4683
																																				6890				90861	6217
																																				6939				57215	5688
																																				6943				6182	994
																																				7021				6372	56917
																																				7039				4736	1786
																																				7042				4922	4809
																																				7101				983	137695
																																				7274				64943	4841
																																				7291				9630	4288
																																				7425				54460	2271
																																				7546				26517	11218
																																				7941				387851	23076
																																				8175				23508	9212
																																				8289				58516	899
																																				8294				1400	292
																																				8317				9847	84549
																																				8321				79760	10082
																																				8325				22928	55052
																																				8329				6301	94081
																																				8330				4175	22818
																																				8332				5693	9317
																																				8336				84959	6747
																																				8337				5245	7388
																																				8340				3171	23212
																																				8348				3028	55705
																																				8350				65997	1737
																																				8351				1111	9493
																																				8352				29127	23327
																																				8353				3281	10237
																																				8354				26047	11243
																																				8355				51053	51182
																																				8356				79622	5480
																																				8357				7408	8533
																																				8358				26528	622
																																				8359				23658	23554
																																				8360				56993	10642
																																				8361				664	8099
																																				8362				5832	5631
																																				8363				5686	1936
																																				8364				23633	10959
																																				8365				2264	5718
																																				8366				3608	55794
																																				8367				5058	10280
																																				8368				8803	5422
																																				8370				4835	222658
																																				8451				10072	166378
																																				8614				79075	10452
																																				8718				3845	26355
																																				8725				27102	5691
																																				8788				90871	1633
																																				8968				6692	4665
																																				8969				55272	29078
																																				8976				219738	5194
																																				9148				5226	6949
																																				9201				10492	7528
																																				9247				5819	3619
																																				9263				6447	1017
																																				9331				5434	23512
																																				9421				483	8664
																																				9622				80759	9500
																																				9628				7360	29789
																																				9643				2305	29911
																																				9787				54148	6389
																																				9788				7351	55329
																																				9805				5604	51377
																																				9837				2064	25814
																																				9863				6156	54851
																																				9892				10162	4082
																																				10017				84678	871
																																				10138				5424	5983
																																				10154				51079	8452
																																				10200				1592	7884
																																				10255				58527	5411
																																				10351				6135	54433
																																				10458				1757	79801
																																				10525				10247	132001
																																				10607				116832	84100
																																				10664				10049	10412
																																				10846				5134	7307
																																				10914				7326	3014
																																				10981				51108	27068
																																				11147				10196	8260
																																				11149				4494	6173
																																				11213				23411	9221
																																				11247				6159	84321
																																				11338				3852	28959
																																				22898				6629	64965
																																				22981				4677	593
																																				23129				991	55622
																																				23174				23401	83461
																																				23469				79084	8438
																																				23524				9446	641
																																				26002				10907	51012
																																				26053				57595	7341
																																				26156				3921	79077
																																				26574				9933	79662
																																				27152				51069	1468
																																				27166				7336	9055
																																				28973				5709	3184
																																				29796				5754	10434
																																				29906				126328	23438
																																				30012				80324	8531
																																				51003				2197	8520
																																				51079				6146	58505
																																				51299				8662	56953
																																				51341				4048	84897
																																				51513				9521	10051
																																				51531				51385	4851
																																				51633				293	6470
																																				53346				5570	59342
																																				53405				6202	84153
																																				53832				1663	10276
																																				53917				115572	6132
																																				54566				1382	29882
																																				54766				5015	6157
																																				54805				388229	51602
																																				54877				8458	5052
																																				54898				699	3033
																																				55111				93099	51741
																																				55157				3161	7027
																																				55164				92359	23405
																																				55568				2908	7374
																																				55629				7936	51444
																																				55741				1892	1478
																																				55795				9516	705
																																				55829				8363	8548
																																				55954				5291	64766
																																				56479				10622	118672
																																				56675				7070	6767
																																				57057				7547	4839
																																				57211				6210	3182
																																				57470				57655	7358
																																				57497				332	10884
																																				57537				6418	1595
																																				57575				81558	55110
																																				59277				11065	190
																																				59336				6150	9775
																																				60468				57530	7105
																																				63925				9410	10239
																																				63947				1434	3835
																																				63978				891	4731
																																				64761				11145	6222
																																				65110				391165	4720
																																				79022				10289	9319
																																				79135				55839	55775
																																				79627				51728	6241
																																				79689				3833	55156
																																				79745				55611	54993
																																				79852				6217	92259
																																				80129				79007	10036
																																				80199				5688	5705
																																				80328				2288	6231
																																				80329				1786	5700
																																				81532				4841	22823
																																				81573				389069	204
																																				81620				9733	51010
																																				81706				2271	10446
																																				81786				93	8815
																																				83741				9212	9735
																																				83858				899	29920
																																				83983				292	24148
																																				84249				9540	27034
																																				84275				2531	64425
																																				84539				291	6059
																																				84624				5714	9184
																																				84870				5437	5682
																																				84948				7388	10362
																																				85235				6341	23286
																																				85236				7764	56984
																																				85477				219699	989
																																				89822				57820	4673
																																				90843				55705	55833
																																				91373				1737	80789
																																				91687				79698	113130
																																				94234				84661	10670
																																				116236				7137	51651
																																				121504				22919	23636
																																				122416				51106	9869
																																				130074				327	7584
																																				130399				9493	57405
																																				134549				4697	10523
																																				136288				51182	55284
																																				138715				4724	6193
																																				139818				3675	22949
																																				144699				6307	10693
																																				147015				1503	11344
																																				152007				6653	1105
																																				154215				51330	10406
																																				157378				79888	22948
																																				167826				5631	6760
																																				171023				3321	2193
																																				196740				6611	23198
																																				200407				9415	83871
																																				203429				54543	1192
																																				220441				6809	3191
																																				221037				2058	51692
																																				221662				51292	2149
																																				221938				254531	10130
																																				222546				47	51522
																																				222663				7372	51155
																																				222894				6949	90102
																																				245806				7528	7411
																																				254158				3875	51258
																																				266727				1788	10038
																																				284353				10637	27089
																																				285905				6282	5695
																																				340146				6195	57486
																																				340385				521	4691
																																				375612				29883	8666
																																				375743				80308	133
																																				386757				6464	7818
																																				388327				4675	80824
																																				389039				871	7289
																																				390275				6888	10987
																																				390928				5984	2620
																																				400569				5983	151648
																																				404093				51678	4713
																																				440465				5163	10171
																																				441189				10473	3006
																																								5725	27131
																																								4528	306
																																								115950	28986
																																								5868	5966
																																								8697	10926
																																								11232	10482
																																								11260	29889
																																								79682	2618
																																								51765	56890
																																								7307	10189
																																								10293	8317
																																								6772	1163
																																								84321	8192
																																								3842	84311
																																								10721	65003
																																								6224	154796
																																								11202	8398
																																								83461	1629
																																								144483	29088
																																								641	3150
																																								7341	1060
																																								79647	4678
																																								23203	259266
																																								6183	29893
																																								10434	900
																																								54512	10714
																																								8520	23654
																																								55964	6626
																																								64951	29880
																																								10253	8453
																																								10051	8140
																																								10536	7322
																																								57418	1719
																																								3609	57819
																																								7384	113878
																																								55825	2720
																																								6157	22916
																																								84101	6428
																																								5052	528
																																								1891
																																								3033
																																								518
																																								10935
																																								55972
																																								10465
																																								54892
																																								3720
																																								5763
																																								836
																																								4839
																																								3182
																																								51104
																																								7358
																																								2030
																																								11004
																																								54880
																																								1432
																																								10884
																																								29902
																																								64682
																																								1808
																																								3291
																																								54928
																																								822
																																								10393
																																								231
																																								3835
																																								29097
																																								57181
																																								4720
																																								9319
																																								9361
																																								81539
																																								3177
																																								51690
																																								284565
																																								6241
																																								2171
																																								92259
																																								79923
																																								23528
																																								10036
																																								51616
																																								147015
																																								55655
																																								55699
																																								10084
																																								113251
																																								9618
																																								86
																																								22823
																																								9326
																																								27324
																																								3980
																																								23039
																																								23239
																																								9022
																																								8815
																																								29108
																																								27034
																																								55728
																																								27231
																																								51029
																																								11245
																																								79036
																																								6515
																																								5420
																																								9184
																																								7486
																																								7737
																																								79852
																																								6130
																																								4331
																																								2235
																																								4673
																																								873
																																								113130
																																								121053
																																								87178
																																								10294
																																								6602
																																								9945
																																								10436
																																								6193
																																								6635
																																								54517
																																								27237
																																								7386
																																								22948
																																								2193
																																								6760
																																								10497
																																								5518
																																								83871
																																								6185
																																								3191
																																								26097
																																								3306
																																								1620
																																								51155
																																								7411
																																								64116
																																								57486
																																								4691
																																								7163
																																								4707
																																								6618
																																								7453
																																								25788
																																								123
																																								2554
																																								7818
																																								118487
																																								8402
																																								54621
																																								4713
																																								27131
																																								54910
																																								3856
																																								55344
																																								26523
																																								4038
																																								64949
																																								10926
																																								30832
																																								403
																																								2618
																																								8317
																																								1829
																																								1163
																																								8192
																																								65003
																																								22800
																																								29088
																																								6576
																																								7296
																																								84243
																																								5865
																																								4678
																																								55753
																																								4141
																																								9551
																																								6626
																																								64757
																																								3188
																																								57819
																																								22916
																																								51184
																																								2063
[truncated: 90 more columns]

## Sheet: All Gene Lists Page 2
Module Name	MM_Green1	MM_Green10	MM_Green11	MM_Green12	MM_Green13	MM_Green14	MM_Green15	MM_Green16	MM_Green17	MM_Green18	MM_Green19	MM_Green2	MM_Green20	MM_Green21	MM_Green22	MM_Green23	MM_Green24	MM_Green25	MM_Green3	MM_Green4	MM_Green5	MM_Green6	MM_Green7	MM_Green8	MM_Green9	MM_Myc	MM_NeuPyMT	MM_Normal	MM_p53null	MM_unclassified	MM_Red1	MM_Red10	MM_Red11	MM_Red12	MM_Red13	MM_Red14	MM_Red15	MM_Red16	MM_Red17	MM_Red18	MM_Red19	MM_Red2	MM_Red20	MM_Red21	MM_Red22	MM_Red23	MM_Red24	MM_Red25	MM_Red3
Method	median || Bi-Cluster identified from Mouse	median || Bi-Cluster identified from Mouse	median || Bi-Cluster identified from Mouse	median || Bi-Cluster identified from Mouse	median || Bi-Cluster identified from Mouse	median || Bi-Cluster identified from Mouse	median || Bi-Cluster identified from Mouse	median || Bi-Cluster identified from Mouse	median || Bi-Cluster identified from Mouse	median || Bi-Cluster identified from Mouse	median || Bi-Cluster identified from Mouse	median || Bi-Cluster identified from Mouse	median || Bi-Cluster identified from Mouse	median || Bi-Cluster identified from Mouse	median || Bi-Cluster identified from Mouse	median || Bi-Cluster identified from Mouse	median || Bi-Cluster identified from Mouse	median || Bi-Cluster identified from Mouse	median || Bi-Cluster identified from Mouse	median || Bi-Cluster identified from Mouse	median || Bi-Cluster identified from Mouse	median || Bi-Cluster identified from Mouse	median || Bi-Cluster identified from Mouse	median || Bi-Cluster identified from Mouse	median || Bi-Cluster identified from Mouse	PCA || Genome Biology 2007	PCA || Genome Biology 2007	PCA || Genome Biology 2007	PCA || Genome Biology 2007	PCA || Genome Biology 2007	median || Bi-Cluster identified from Mouse	median || Bi-Cluster identified from Mouse	median || Bi-Cluster identified from Mouse	median || Bi-Cluster identified from Mouse	median || Bi-Cluster identified from Mouse	median || Bi-Cluster identified from Mouse	median || Bi-Cluster identified from Mouse	median || Bi-Cluster identified from Mouse	median || Bi-Cluster identified from Mouse	median || Bi-Cluster identified from Mouse	median || Bi-Cluster identified from Mouse	median || Bi-Cluster identified from Mouse	median || Bi-Cluster identified from Mouse	median || Bi-Cluster identified from Mouse	median || Bi-Cluster identified from Mouse	median || Bi-Cluster identified from Mouse	median || Bi-Cluster identified from Mouse	median || Bi-Cluster identified from Mouse	median || Bi-Cluster identified from Mouse
Gene List	9625	132	35	343	5858	49	115	9197	861	9370	332	1140	9510	567	123	2129	224	10677	37	22	9625	153	92	51	1675	196883	54959	54959	3122	6712	33	9625	9619	177	1146	33	132	43	343	337	58	37	245	696	101	212	9370	216	5858
	9619	175	60	10656	35	1137	285	147	9821	126	84889	93	397	766	249	9261	475	8165	346	10006	10006	326	337	100	202	8434	6712	64866	2896	64866	34	9370	1137	215	11318	114	285	93	10656	1436	88	48	306	765	199	56172	1675	347	25
	54	217	70	2741	43	8973	56172	57491	1054	11318	641	142	255877	971	362	5232	483	217	1146	48	1140	214	770	123	230	124995	5030	6942	8451	196883	37	101	8973	337	57491	123	245	141	8484	1447	89	51	244	1382	330	341	276	655	40
	58	230	72	27232	1134	1145	244	241	9575	1675	672	10038	594	2633	760	23309	7832	258	89	53	9370	245	1031	133	245	25802	7249	196883	163351	57104	50	133	1145	540	258	230	247	158	2741	1523	286	1140	323	1446	397	567	8639	894	346
	60	257	59	4313	58	153	358	265	1385	183	675	158	8913	345611	765	81849	302	361	92	8754	126	2671	1261	1675	10053	3074	25802	161823	10561	25802	51	1675	8751	353500	265	384	2167	207	27232	2129	10930	9370	360	1447	929	696	2167	1001	49
	70	10935	118	5626	88	197	383	351	8661	186	699	202	894	3627	929	8170	10951	8153	94	128	1675	244	1523	175	334	55226	55829	50855	10673	3074	54	176	23394	770	351	10079	347	309	4313	2155	487	100	683	286828	915	784	761	1308	1134
	72	9588	141	53916	89	215	384	570	2729	249	701	326	1012	3434	9076	148281	928	417	112	132	154	317	1581	204	341	51175	1488	8434	345611	9666	1134	245	142	1649	361	567	374	1173	4750	2299	779	115	688	1572	962	765	948	80781	1144
	59	316	158	8459	4185	242	397	2658	23095	2167	890	8165	1000	3433	55907	10612	998	487	115	10038	122622	332	2036	226	481	4628	54918	57104	1080	92196	9370	56172	153	1749	570	596	384	322	9148	2780	816	123	795	1604	963	885	1036	1282	1145
	8751	8943	197	8408	126	160	538	825	51274	2720	9133	249	1021	10379	1297	165721	999	495	119	158	375790	339	2129	362	10079	6497	898	54954	7391	339665	58	244	197	117531	631	760	483	333	4917	3990	1158	1675	861	2001	971	912	1149	1284	1146
	101	341	9049	30814	11318	363	9601	759	3845	710	995	230	1080	5698	8738	51373	8837	590	123	175	196	23237	2155	410	780	55854	57019	25802	11010	55731	70	2167	326	9149	2658	765	55973	375	5626	3480	1339	122622	1026	2348	9308	948	1571	1294	10880
	9510	347	205	9466	174	432	1116	886	4001	717	983	309	80781	5696	1446	55290	1182	10295	128	9049	197	84889	2242	463	847	517	51239	55226	57192	51078	88	332	216	9427	786	766	627	382	53916	972	8048	183	1030	2355	9023	954	2053	1428	89
	113	384	208	29851	186	445	80781	915	51341	761	8317	8906	1280	163351	1447	79370	1660	669	132	204	213	571	2299	567	999	81621	10838	51175	2634	81621	89	369	330	2016	793	834	639	8153	8459	339855	1674	202	9620	50486	11151	1039	2194	28514	94
	118	55973	309	2000	189	623	1294	921	4734	120329	1058	10053	1289	4599	286828	56605	1778	827	134	224	214	641	2670	706	1036	152926	6497	2266	55365	5521	59	23237	8539	2129	825	837	655	487	8408	9261	2027	11217	1308	2624	2833	1131	63924	1789	119
	1675	627	1173	26287	258	729	1356	926	4775	912	1786	9179	1292	3959	1448	163087	1973	847	140	262	216	650	2780	717	8190	117246	463	92196	55647	51599	443	382	7026	2299	759	120329	23412	506	5529	4653	2273	249	1413	2678	1234	1195	8322	1815	134
	150	2173	8943	1620	259	726	1446	2833	51701	948	1894	332	1294	5720	2001	81706	1997	844	148	292	217	683	27239	721	9620	6787	203522	54855	54458	3588	8751	389	363	2538	763	1500	796	526	30814	63908	3270	217	1525	2706	84343	1311	9289	10913	148
	154	652	375	83661	4143	875	1447	820	5036	917	83461	333	1381	401409	2152	64800	22905	147381	146	310	230	672	610	765	1116	401409	64285	146894	29969	152926	126	10095	9915	2786	844	953	858	578	9466	5232	4151	224	1545	3906	1520	1350	4023	8507	146
	165	655	381	84276	286	930	286828	8530	9520	3075	3070	362	1428	6352	2348	55128	2195	1020	177	10935	276	675	3990	834	10207	79618	2634	29089	4791	6691	131	57194	1386	610	886	999	947	11331	29851	9463	4618	226	23604	290	1535	317712	4837	23136	150
	199	658	383	28990	322	916	1448	10047	5728	1280	3149	343	1462	6672	8836	1801	2965	1059	183	8546	291	699	3362	837	1154	7862	140738	51078	4233	401409	11318	84889	488	3087	1013	1154	948	10295	2000	5579	4619	230	1824	3988	1536	286828	5105	53335	153
	203	150572	468	130026	335	1015	1476	1075	8737	1281	3190	369	1906	6772	23462	84699	8924	1119	189	1176	306	701	3480	831	1159	2067	23779	8379	6774	2067	1675	580	509	3200	1006	1159	953	9274	26287	5699	4620	288	1893	4057	9420	1604	5733	10468	174
	214	708	488	121355	336	1007	1604	23316	2734	1350	3619	377	133418	8743	9957	50506	3178	1384	57491	9474	307	27101	972	25819	1365	4893	6642	4361	2628	285852	135	8538	65217	3868	820	9076	962	682	170680	5803	4622	309	10913	5284	9046	1628	5950	2534	176
	245	55799	506	219938	10930	55997	1647	1644	6645	1471	4172	8153	2059	11274	3398	149420	3182	1600	249	331	308	23581	339855	912	1364	4060	80255	5345	858	389136	150	672	571	4281	23242	1191	928	827	83661	6263	4626	310	1906	5625	2014	10278	6517	8326	177
	56172	847	516	273	345	1180	28514	54514	7013	1571	4171	406	2192	9636	3710	91523	3267	1652	247	8539	316	860	9261	948	1191	51246	401409	51599	29956	11015	154	675	63827	4336	1690	1301	1009	832	84276	6338	8736	9588	1944	55859	2015	1950	6817	2239	185
	306	839	523	84256	350	1047	8404	11144	7014	1572	4173	421	60681	115361	3775	9507	3416	1674	241	362	2167	865	8685	950	1297	51309	150372	152926	3621	7022	122622	688	596	4352	1401	1297	1022	847	28990	23309	9172	8906	1947	5900	2123	1956	7069	2822	186
	308	857	527	29903	487	1260	55785	1833	7403	1604	4175	466	2335	81030	3783	8904	3459	1746	265	9716	329	11335	4504	3732	1298	5831	26022	29106	124801	26512	165	694	637	4504	1755	1311	1056	896	246777	7015	4703	11154	2051	6523	2207	2098	10449	2941	189
	244	871	550	26276	563	254263	2184	2027	7707	1634	9833	472	10468	9111	3875	3696	3659	1760	286	375	333	890	4653	1051	1299	350	11345	7704	11274	653325	176	712	2173	5232	1404	1356	3075	7203	123355	7016	4892	333	2125	6696	2213	8326	56301	2946	203
	8639	885	578	5198	63827	64506	10468	2078	9908	1800	2296	481	11167	64108	3880		4124	1837	288	378	334	9133	63908	1116	1446	90523	11015	4060	3981	644150	285	718	655	5579	10047	1362	1116	1019	130026	51368	5816	359	8263	6776	10875	8836	85329	10964	215
	316	595	11331	442179	2173	56138	2512	8263	5000	2053	4361	3184	2619	684	3906		4140	2042	10935	383	339	898	5232	10752	1447	644150	7022	11345	8497	138046	183	721	775	5803	1075	8738	1121	1020	57683	118471	5837	362	2192	7043	2793	2760	56729	3400	216
	2167	894	8915	119678	652	1409	8326	2222	8826	2168	2956	550	2746	3430	290		4152	2260	9588	405	10930	25819	9463	1191	286828	23255	118442	7022	10850	4358	199	302	10487	6017	1600	1446	1364	8941	121355	51393	6253	343	9982	7069	8477	2940	729359	3714	242
	323	10576	9275	57053	654	1463	2673	8549	23036	2273	4998	22994	10630	64135	3934		4170	2286	8906	427	341	908	5579	1311	1448	399687	23559	51246	971	91373	203	822	726	5430	1644	1447	1231	1052	219938	6363	7138	369	1490	7494	3002	2944	51085	3861	259
	10290	7203	9274		779	1588	2683	2252	53981	2350	5027	580	1902	7318	4058		5713	2331	10053	1386	348	994	9050	10063	1525	58	23410	1244	830	23643	211	726	839	6274	22943	317712	1264	1059	83999	225	7140	383	127534	641371	629	2947	57104	342574	265
	330	1009	682		782	1649	1831	2277	55183	63924	5111	11331	10536	221421	4240		4077	2548	11154	468	350	995	5803	1356	1572	29767	3936	83743	8638	79805	212	8573	867	23309	1745	286828	1308	1119	1643	81849	7168	10124	3315	27134	10964	23462	84649	3910	268
	334	1001	9184		786	8788	2805	2563	29080	50486	5395	10295	9446	56829	10370		5306	166	337	506	358	983	5990	1362	1622	79805	5831	4171	7982	4086	216	835	887	6654	1750	1448	1381	1196	5229	8170	23632	463	3397	55504	3055	3162	84293	4232	272
	339	1019	51719		816	117531	2817	2565	9406	2625	5422	599	3240	83666	5295		5451	2890	341	509	374	8318	5430	1382	1756	83538	79026	1638	6773	90627	226	836	890	729014	1758	1512	1382	1291	51316	27120	6445	481	3400	7274	3059	3164	56246	4602	160
	347	1022	811		827	1814	9289	2633	1730	2940	5426	602	3400	10561	5660		4927	3205	345	522	381	8317	6262	1446	1777	84275	5198	25953	84225	101	240	1495	9973	10062	1823	1520	1428	1297	29903	148281	11155	509	3606	9424	3394	9955	284904	5010	8120
	348	1114	821		844	9427	3309	2648	5898	3479	5427	9274	3485	55080	5878		5861	3213	351	523	387	1021	6263	286828	1838	9208	1969	58526	3433	9208	276	865	10694	118471	1828	1655	1446	1277	26276	10563	29765	523	3554	642843	3627	3601	5346	5450	335
	7026	4435	10487		845	1908	3117	54332	64398	3543	5557	27018	3837	85441	6388		51082	3491	359	529	389	1027	6274	1448	10278	376132	149466	374403	286187	84626	56172	890	975	2829	1833	2064	1447	9564	5198	10612	4608	529	3624	222487	3459	3798	23491	6091	336
	358	1184	826		1496	2016	3119	2672	6815	9452	5558	638	9452	388646	8991		51720	3778	361	8992	395	1029	6338	1509	26298	352999	11068	255275	2877	3655	291	25819	994	8431	1837	2152	317712	1414	442179	165721	5224	8992	9314	10144	974	687	4329	7869	337
	360	1207	829		859	2039	3122	2897	8663	5264	5888	641	3714	8638	51804		85477	3851	362	538	427	1030	23309	1514	1999	84939	9282	90523	684	495	306	971	8318	130497	2038	10211	286828	28988	138802	55879	57159	535	3861	10103	10068	3910	80339	23616	341
	23237	7122	832		862	2056	3099	2993	51144	4015	6118	23246	3757	4939	6523		6430	8861	364	567	491	9425	729014	1520	2001	4012	9852	1969	10908	57026	308	928	1019	6363	2042	2348	1448	1639	119678	55176	9499	10295	3872	29108	3594	8543	56994	6560	344
	374	1282	839		940	2066	51478	3001	9217	4016	6240	672	3908	54739	6660		5268	4005	343	573	8915	9620	442038	1571	2045	83464	8850	1810	60	5880	244	994	1021	2104	2153	2591	1510	1642	57053	53822	51778	2720	3854	129642	3553	4053	2202	6573	345
	389	1284	890		1013	2147	10808	3053	51678	4023	6241	675	3912	54625	6720		6773	4547	401	55973	596	1058	7015	1632	2125	9600	352999	55937	3394	9961	8639	995	1039	9454	8549	2625	1604	1650		83714	58529	638	3958	51099	3557	4515	2998	6591	350
	29984	1286	896		8941	2151	6383	3094	5862	4060	79801	57448	4016		22822		7006	23645	10124	10282	663	1072	7016	7905	2139	90806	9957	55631	629	5598	316	8318	9425	81849	2257	2633	1634	3177		51373	7170	696	3985	352999	8809	10763	120224	8626	351
	397	1290	904		1113	2169	3714	3213	90007	4223	6489	682	4035		7018		7042	4668	433	648	677	1080	51368	1803	2195	79729	3431	58	5202	834	2167	8317	1116	8170	2258	10314	1672	1674		55290	23676	9601	301	79746	3560	8878	89944	1809	359
	10095	1297	9973		1114	64319	3764	6532	140609	4313	6491	688	54674		10497		7073	4782	460	677	694	1128	118471	667	8789	57026	440275	4358	3543	7345	323	1013	1180	10368	2565	9957	1800	8694		404220	161247	780	8581	245973	3569	57575	153201	80326	360
	483	9318	10694		1158	2206	3861	3587	9147	9	7884	699	4121		50853		9948	4784	463	699	718	9021	51393	10637	9982	5880	146439	9377	51268	285	10290	1017	9575	148281	2566	345611	1959	1785		79370	90523	801	4086	9914	3575	5152		50619	364
	567	1411	975		7122	2245	3956	3567	57337	4837	9212	701	4128		7494		2073	4741	63974	23412	775	1265	64375	8404	8326	9399	1123	29767	51015	4319	330	1026	1211	10612	54332	3434	8661	1819		10953	131377	805	4118	810	3635	11240		11197	343
	627	1448	984		1271	2256	3963	3575	400506	4969	6790	708	4147		26960		10778	740	476	27101	779	80781	6363	1907	50486	55325	400961	101		3421	329	1029	1236	165721	2672	3483	133418	1938		55296	84700	767	2296	57530	730249	5288		55504	374
	649	1462	1019		1302	2275	5264	9365	51575	11240	10460	784	4208		9455		10912	4855	498	801	55799	1294	4920	1978	2591	10975	23767	84275		2274	339	1031	1271	55586	2694	3906	2015	1999		56605	57467	826	4256	134549	3689	5371		6297	170302
	655	1510	1020		1291	2300	301	27040	79811	5179	7153	9601	4232		85415		9802	10280	9114	805	780	1374	225	2152	2625	26002	7127	644076		2194	10930	1032	1286	266812	2695	290	2123	2011		253512	202333	760	4286	55630	3695	10891		9863	432
	646	1573	8941		1277	2312	4057	431707	55119	5733	10293	780	4242		83988		55333	5588	535	819	302	1396	10164	2194	2819	9961	51449	64344		55859	347	9620	1314	24146	2778	3929	2191	2021		23092	1160	761	4323	257407	10748	3959		55540	433
	663	1652	1120		1339	2488	4121	4117	132320	26469	7272	259266	4323		4925		11201	5569	540	821	805	1755	81849	57016	2678	5598	93664	23788		55700	348	1058	64506	4298	2811	51176	2200	2063		414301	10345	765	4616	93517	3824	5577		50805	445
	683	1672	1183		1375	2524	4124	4184	85437	85477	990	767	4831		27347		10955	5740	570	10487	813	1413	8170	10211	2877	79902	84814	10233		9023	7026	1060	56138	51373	2835	5698	2213	53335		255324	200539	847	4681	153830	3937	5621		10636	460
	695	3177	1211		1400	9945	4147	4317	55196	6423	10428	760	4942		4257		51426	5829	55973	23473	10487	1535	27120	2348	2886	26986	150094	9208		10916	358	1111	1409	55290	2822	5696	2274	51466		65084	5346	834	5063	79838	6375	5786		50509	467
	706	1769	1286		1409	84694	4502	4318	23091	6414	64946	765	5129		9071		4683	5837	587	829	826	1545	148281	2350	2940	5464	26002	152831		389084	364	10207	1415	79370	2891	4057	10468	2139		84321	6345	837	5317	349633	4033	5791		23705	63974
	710	1787	1314		1414	2785	50804	4212	55749	6424	9156	835	5159		116362		85465	5864	594	830	830	1590	10563	2539	3171	7345	10898	3655		51646	374	1181	1459	8858	2897	9173	2625	8789		163087	57538	120329	5333	414149	7940	55974		160622	50674
	712	1789	9564		1418	2898	1728	2660	23190	6586	29127	840	51702		149466		90861	8854	631	834	761	5092	10612	2583	3240	155185	29116	825		2134	397	57007	1463	55296	2911	4071	8836	5496		94134	2998	836	5453	56975	4050	6310		57026	476
	713	1815	1445		1420	145258	11025	4600	23350	6678	10926	1499	5168		54858		29945	7857	638	837	834	1649	2000	2591	3249	80349	834	917		4066	410	1356	8048	116173	2993	4124	2678	23770		79814	4606	840	5493	51733	9450	8436		27345	540
	714	8404	5130		1421	9567	5480	4617	54940	12	51512	10951	5321		5201		79172	6324	353500	120329	837	1672	165721	2633	3400	64430	5464	388662		245972	483	1382	1588	56605	27022	4152	10804	6046		81706	56203	885	5593	29968	23643	64397		26002	551
	718	1938	1509		8048	2980	5621	4622	65109	6817	4678	11335	5327		54941		84464	6484	2658	836	120329	1719	55879	2643	153572	2274	25946	440275		10380	487	1396	120237	136242	3081	4240	2741	2548		3992	130827	912	5783	84206	4283	10174		23566	563
	8913	29904	1595		1582	2981	8842	4772	283742	8803	90417	8535	5480		23541		1741	6507	677	839	835	1749	53822	2819	3694	55700	164091	29899		84532	567	10664	1633	80774	64399	163351	2790	2648		135927		948	5795	64078	4322	10580		25928	63827
	781	1979	1639		1638	2984	5627	30010	151246	7056	55872	890	5625		79746		3181	10568	7832	841	839	1788	266812	2661	50848	54948	4602	158248		2045	255877	1075	1665	220082	3175	4599	2941	2767		84236		954	6281	79816	4314	6558		79144	623
	302	23136	1642		1674	2997	5657	5075	22826	7060	55143	9133	22821		84326		9352	6609	23412	858	831	9149	83714	2678	3775	27031	9295	9600		91862	627	23604	8214	25789	3206	57575	3169	2783		23553		924	6277	58530	338339	6574		84557	639
	813	7025	1650		8694	57657	5732	5080	55854	7130	10549	899	5649		84532		4673	6708	786	865	1499	1869	24146	28962	3815	10916	22863	8048		84266	643	1622	9993	50632	3205	5284	3251	2877		64800		975	642658	4585	219972	6513		23087	652
	818	55785	8694		4356	2297	5791	5136	9295	7357	10615	10983	23179		23576		8999	949	793	9134	858	1894	51373	3029	3860	8671	7923	5880		340061	649	1719	1717	79933	3213	5295	51478	2878		6305		3732	6474	92211	4600	6523		89778	655
	822	10659	8214		1759	3087	5810	5244	10051	64375	64151	904	51450		58480		9124	6812	794	900	860	1947	55290	55970	3861	51646	64430	9126		57698	646	1749	1734	440955	6532	8395	3384	2901		60682		928	6517	479	4689	6663		26010	353500
	824	53335	4733		1910	3099	6281	5260	51028	64388	24140	7203	5176		1124		22976	6829	795	901	861	1959	133923	2805	3872	10131	2274	200558		92922	663	1786	1769	27177	1993	9600	3400	2906		55128		1022	6664	54836	51744	12		13	729
	1495	2184	1819		2006	340784	6285	5699	165918	4241	4085	908	6423		152189		117246	6920	796	10576	871	8661	404220	84727	3875	2134	387914	9760		3149	683	7905	1814	254170	1995	3959	3620	2896		55086		1051	7021	29841	53827	6812		404550	8913
	857	2091	22919		2022	3172	6304	5741	283237	29995	10492	10693	10512		79627		23456	6943	767	10575	9821	1999	79370	2896	3880	4066	284391	7398		29842	695	1869	8749	203074	1996	5610	974	2968		23335		8837	8848	54757	5133	8803		84168	779
	858	8789	1969		2027	3221	6340	5967	83660	8076	23594	10574	6560		91319		51455	7059	816	22948	595	133418	10953	23708	3851	84649	91947	10975		10058	706	10682	1838	26256	9365	6285	3600	2969		389015		1101	8626	56649	8682	10060		79919	55799
	860	2203	2071		2165	3222	6372	5989	8895	715	7516	928	6566		283537		26471	7275	759	908	894	2010	55296	2940	3898	245972	7045	55137		5251	710	1893	1871	23092	10661	11341	3552	9146		1801		1116	10381	84000	11025	6892		113189	793
	863	55527	5496		2169	3350	9554	6007	64149	55847	51053	994	6591		134549		23054	7328	762	10694	901	8507	116173	3001	3911	10380	94097	27106		55132	712	1894	1877	255324	3848	6372	3655	3158		64699		1119	80326	400224	3936	6939		23650	794
	871	8817	2280		2168	3355	7869	6098	55035	10266	29980	995	6611		10040		8720	7351	763	950	10983	2026	56605	629	3918	84532	51109	8694		4258	713	1946	22919	84961	3851	6430	9270	3191		23678		10752	57864	93109	5552	7043		6327	795
	595	2263	2288		6624	3361	10512	8175	83732	23671	63979	983	6678		93517		5937	83549	842	952	977	2043	253512	7922	3929	10611	3554	58494		8581	714	1958	10913	128602	8861	6441	9452	3265		317703		10207	9863	200010	5720	7185		79412	796
	894	2272	2289		2201	3543	64397	6447	85444	1805	10775	8318	6925		10058		6565	23452	844	963	912	2059	220082	50865	3934	84266	389084	79902		26094	717	1959	1908	50859	431707	8869	3714	3276		10195		1154	55540	7780	26469	7018		91828	816
	25819	51661	23770		8789	3589	10580	9892	11062	22927	1164	8317	7021		84836		55909	2101	1496	928	947	2079	25789	3198	3945	80221	51646	5464		57189	718	1999	2039	729756	56667	10478	2171	3326		84699		1182	10791	223075	26191	7222		8537	823
	977	2356	2512		2203	3725	10610	27290	378938	1620	401541	999	8848		349633		285362	79068	866	995	948	53335	137797	3202	3963	1396	10254	9985		4709	8913	2013	2056	163087	4148	1318	3860	9592		152185		1183	2810	200879	5788	10497		254778	759
	945	10023	2548		2243	3743	6591	259236	27336	26061	79780	1019	7058		116844		94241	11001	869	1022	975	51466	440955	3249	84708	92922	57136	3475		8611	779	2040	2079	150372	284612	6692	3868	3485		50506		1191	119587	389840	55647	7436		55103	770
	947	8326	2551		2275	3768	6713	6781	80317	170680	57405	1051	7078		100130015		84324	55350	873	1060	3732	2130	388611	3290	4041	57452	54814	9470		59084	781	2054	54584	283385	4317	6720	3880	3611		23060		55907	23593	646862	6279	7844		79585	762
	953	50486	2589		2331	11081	7022	50511	80351	729359	220134	9620	7172		222171		51522	8706	886	1070	998	2146	254170	8870	4057	10963	27258	221937		4323	302	22905	2116	94134	2660	6737	3854	3727		9572		1301	10232		6280	7538		114879	765
	915	2557	26330		10023	9181	7069	6863	11214	30845	79980	1058	8460		414149		51124	29970	900	1111	1027	2091	203074	3627	8581	10058	57715	6327		55752	795	2063	7813	127003	4547	6773	3906	3827		84445		1287	10611		6347	4759		59274	766
	962	2619	2618		1840	3933	7188	6899	57082	58472	286827	1111	1809		8309		84298	90161	912	1121	1028	2201	26256	3434	4072	5188	27347	3421		126695	813	54584	2130	4025	4617	6891	284217	3880		163778		1297	4070		6348	26011		81603	23581
	963	2634	2643		2534	3972	8626	7058	81609	58986	83540	1119	7424		55107		116228	165530	957	1147	1031	9982	23092	3433	4118	56910	98	2194		6688	824	2125	2151	81706	8736	22822	3918	9138		149420		1298	220		6352	10252		25984	842
	967	2678	2664		6540	3975	7262	8795	6619	64122	27330	10207	7431		525		245812	84274	1013	1207	1032	2274	414301	3588	2296	8455	57146	27072		4094	825	2146	2169	135927	4674	8993	4023	3929		285966		1311	27345		6354	55333		10398	845
	971	28962	2683		51083	26468	7846	939	64145	9535	26271	1159	64388		64078		10771	8398	1006	57396	8190	10592	255324	3659	4324	123879	84532	57210		64092	830	5747	2091	135886	4778	7164	4060	8861		83546		9318	11221		6404	9429		55608	1496
	9308	2743	2584		2596	3977	7305	7276	11056	23410	79621	1181	55714		79816		51119	5507	1073	1231	28981	1490	57030	3757	9053	347734	91862	127845		221491	761	2195	2203	84236	4741	11277	4082	1939		54549		10229	64065		6696	9455		220323	864
	8832	2790	2767		2638	4099	7498	7490	260425	79987	81620	1182	27285		58530		10097	8704	1101	7555	1052	24147	84321	10365	4645	144347	6727	7458		3419	837	2222	2253	64800	4807	7018	4121	64211		91523		1346	55503		10010	5955		23187	866
	1009	1902	2781		2820	4153	10899	546	10142	9936	29089	9076	11197		54836		55300	27255	338917	10175	1113	60681	163087	290	9603	113246	1396	440503		133022	844	2274	2275	80034	4887	23558	4128	4000		9507		1351	23566		7045	51172		3680	869
	1012	2822	2782		2701	4159	11197	10870	23293	28984	29079	1365	3671		22936		51118	51100	1154	84343	1121	2295	94134	5698	4781	8581	686	389084		8993	857	10592	2288	140880	30010	7494	4222	4005		8904		1356	11060		7096	10901		83986	873
	1000	2824	2783		2736	4207	9429	11099	57223	6399	93550	1364	8618		54757		57688	51564	1159	9318	1149	10023	79814	5696	1501	55758	3732	9617		149628	858	2305	2512	228	5009	7498	4223	4054		284297		1362	8045		7099	10157		1025	875
	1001	2887	2806		2775	4281	30811	6000	1108	29100	147841	1196	10838		55930		10283	23787	1365	10229	10207	10468	81706	4053	4950	26094	83692	29922		6855	859	2295	7855	57731	5075	7532	4321	4057		3696		10814	10406		944	8786		55084	595
	1026	10536	2936		2719	8569	5955	6444	55704	11080	27258	55907	10057		283078		285672	11069	1195	1345	1153	2571	3992	4057	5002	1877	119	8671		79982	862	2319	2551	84662	5080	11274	4313	4097		727910		1371	151516		7409	83988		874	930
	1028	10162	10162		2890	4336	23612	2494	54882	128338	113130	23242	10631		84000		51290	788	1191	1350	9021	54834	135927	56925	5129	8611	55132	26279		10430	863	2332	2618	3273	5100	26960	4314	53615				8738	404550		7412	440400		420	916
	1029	2890	2896		2906	4340	11172	8653	7175	112849	10714	1297	115290		8835		9140	51286	1244	27297	1158	2697	84236	29760	5152	10495	347734	22915		29934	871	63924	2673	11309	5178	10955	4338	6520				1384	9022		1043	8674		3852	942
	1030	2937	2950		145258	4359	128989	27283	115426	58494	29902	1298	27122		7103		51747	23704	1261	1390	11151	10052	134111	9173	5317	3241	4258	4066		117581	885	2624	64096	79631	5251	58473	4430	4221				10488	60370		2533	30061		64283	1013
	1032	2941	81502		283120	9633	10447	114625	6018	84898	25983	1299	10734		400224		284996	55466	1690	1398	7122	2707	23553	23643	10891	8273	8581	81442		10052	894	2643	84694	55128	5260	11172	4659	4245				1390	84886		10870	25791		114757	1014
	1036	2946	3005		54363	58498	55504	4958	56254	352999	3622	1356	666		55640		54819	10223	8161	1446	1195	127534	64800	23324	8495	4323	26094	84649		26234	1235	127534	2706	55086	5304	10447	9	65108				1446	8544		7097	84519		113263	1015
	1039	2953	3066		727	4648	9706	56344	10194	151887	5983	1371	57333		25925		83479	64094	1305	1447	1191	2709	286256	4151	5493	30851	57189	283297		3627	912	2842	2584	10886	5588	4241	4690	4324				1447	810		1326	10615		27303	1006
	28981	2987	9146		94234	10499	2182	3174	96764	200916	9837	1387	79668		5024		9375	84277	7373	1457	1231	2737	80034	4240	5618	5970	7920	3111		93210	914	9289	59345	9247	5569	29761	4693	23645				317712	9877		10312	10404		11226	1056
	9620	3033	3191		3158	4771	9424	201456	55870	4710	9319	1446	10791		57476		2961	165679	1310	10664	57007	6536	6305	4242	5625	4094	65084	2045		57619	931	2936	2798	10817	5340	2182	4750	10397				286828	59271		30833	56624		51091	55997
	3075	727	3265		3213	84901	8763	7036	51735	3281	79000	1459	50509		54629		11051	56160	1297	1512	254263	2817	89797	4283	8842	79031	8577	5930		23097	940	83461	2806	11045	5407	10267	9603	4723				1488	26031		5996	11138		57690	3426
	9023	50865	27102		3215	4804	51582	50616	2186	114898	55388	9126	10266		4357		56892	8216	1312	54205	1264	2842	3273	4291	8492	1266	59084	1396		9859	945	83903	10436	1208	5630	80014	4801	4784				1509	6002		3903	25766		57591	1081
	9021	4485	3276		3216	4814	11057	892	7029	112483	91687	1487	10439		23554		84240	5096	10063	1595	1265	2877	60682	4314	6768	7125	10691	686		27147	947	9001	2923	1801	51268	55062	8439	1728				1512	79919		4210	9953		23151	1101
	8651	3169	3454		3263	4825	23024	90355	9879	23576	3843	1488	5654		10302		8881	11014	1327	1622	1267	2936	11309	55329	5792	8993	4323	126820		2710	948	1839	145258	116285	5740	642843	4953	23636				1604	23052		27306	115361		80070	1113
	1152	3206	3455		3270	4884	10439	56301	23469	134147	988	10664	55901				9980	5715	9377	1665	1271	27239	55128	4199	5827	10430	221154	3149		219972	953	3070	2950	171024	5741	9636	5002	10514				1622	23650		54518	2677		256364	1114
	11151	3276	10068		1995	8650	5654	10402	7503	79136	113115	1489	56265				114825	51177	1339	1654	1301	83461	55086	163351	401409	10052	1446	57452		9019	915	3074	9567	84816	5816	8935	5048	5034				1629	85409		115361	8702		92241	8646
	7122	3336	3611		3381	4993	2134	5341	55088	130026	51175	10658	55076				23767	112817	1346	1655	80781	2919	23335	219972	55859	441478	155066	5188		6457	917	2297	2984	54955	30062	115361	5069	5094				1632	23022		25939	9246		22839	1128
	1231	7866	153572		3399	26692	23457	27284	5927	51201	55274	1525	6182				51566	54926	1347	1738	1280	83903	10886	4358	6097	4025	84992	8735		80381	962	51155	3123	10195	6005	103	5110	5178				1650	11005		93978	10924		60436	1149
	1236	3485	3692		3484	4974	6451	6518	8411	27106	89958	1633	1627				23052	23129	1350	1777	1281	9446	79691	4599	6285	51751	9911	90355		6431	921	3182	10964	84699	6098	5030	51702	5211				1717	27076		64581	30845		23231	27141
	57007	3646	9382		3487	4987	9547	26575	63897	79827	79075	1639	64175				5520	9627	1359	1781	1292	10471	10817	5002	6337	200894	1356	6444		638	963	55806	57657	127733	6291	91543	23569	5216				28514	55118		114897	9071		441027	83401
	1263	3720	4000		3679	4988	10579	8988	996	11076	22974	1642	7105				11325	10897	10815	1787	1294	1839	389015	5005	6340	27147	23741	2676		56265	923	3267	3060	152185	7857	81030	5288	5315				10683	389084		26228	55017		79047	11113
	1264	3764	210		3697	5083	10144	51266	79692	168667	5985	1665	55190				81929	387496	10814	8818	1298	3070	1801	8878	7869	10238	10782	8455		2350	967	3315	3066	50506	2487	26998	5493	5331				1777	93099		81030	10144		129831	4435
	1265	55605	4097		3698	5148	26002	26228	11128	84693	151648	1654	27345				58533	51409	9362	1803	1299	4485	64699	22824	6441	83605	5208	123879		338773	969	3397	3099	133396	6441	29126	25843	5476				1787	10529		10800	64122		23169	1180
	7373	687	7975		3699	5161	140609	27123	23272	2162	54969	1660	26002				81542	148738	1376	1810	1278	3094	23678	5034	6517	638	8669	55132		84836	924	3627	3191	116369	6447	81	5618	5499				7905	121665		203328	2030		54084	1047
	1306	342574	9782		3736	3651	1522	140545	23063	121355	55706	3177	2121				54453	10540	1395	1836	1356	3014	317703	5080	6523	56265	10966	2907		51222	971	3475	3221	128859	51046	114876	10544	5516				1798	284254		51225	10947		83552	1244
	1308	3851	4151		3768	23396	10952	57393	23774	10234	64789	9993	3995				10600	91369	1399	1875	10814	3156	10195	5151	6663	10211	5209	1375		6523	9308	3597	3222	149420	6554	9111	5653	5657				1803	139818		2628	79641		55083	254263
	80781	3899	53615		8570	5582	80777	342865	2804	98	343099	1717	55503				79188	10869	1401	1894	1375	3159	84699	11240	9580	23362	23582	4258		57549	8832	8809	3276	22953	6569	80762	5684	9266				1824	29123		345757	83719		80228	820
	1280	284217	4161		113220	5313	388364	128414	56650	91860	55165	1719	7982				22889	54857	1755	8726	10488	3170	152185	23569	5268	338773	8558	144347		85364	925	26018	10808	285966	6514	84418	5739	5705				667	27436		54495	27075		26053	1264
	1281	3912	4234		9371	5335	84557	27319	22875	28978	54892	1777	9536				55745	1370	1404	26298	1390	3200	50506	8864	6692	51222	85461	113246		399665	926	3659	3308	55655	10568	90701	5742	51268				1836	23321		255231	85013		84216	1267
	1282	3921	2306		10661	51297	29108	55137	27252	4239	79866	1786	25928				9851	196463	1412	1964	1396	3336	23060	5284	10653	55055	5861	10402		308	1009	3660	3336	64763	9892	55101	5795	5725				10637	29842		199675	8548		10123	1271
	1284	3929	2872		3818	5361	79887	9132	9926	202333	115353	1789	55052				9847	219654	1414	1965	1409	3383	9572	8395	6712	6523	116228	26094		51195	1012	730249	3355	2823	6662	84641	5803	5795				8404	10626		64231	79144		118442	1272
	1289	8861	65108		3827	5411	144402	64407	9669	222643	6715	8099	51025				57821	80724	1418	9451	1410	3400	116369	5306	6888	2937	55275	10675		5742	1000	3710	3361	166655	6690	51246	5997	5837				1907	55287		23526	57213		8997	1302
	1290	9079	4478		3858	5460	51449	54329	7812	56246	26586	4733	84262				51192	56922	1429	1974	1413	3627	84445	9600	7021	51491	10052	4097		4046	1028	3726	10068	10391	27290	5201	9616	5972				1950	157506		80231	90843			1305
	1291	11061	4598		3866	5554	79589	84885	23586	94031	3148	1819	91283				30849	257629	1431	1982	1435	3480	163778	5570	7022	80218	4784	441549		4200	1029	3727	3551	83597	6708	54941	4486	5976				64285	23266		124460	64786			1308
	1292	8543	4651		3849	5694	22949	27292	9991	117248	2491	1824	23087				9678	339123	286828	1997	1436	3485	149420	5054	22822	8537	55751	4709		9260	1031	3832	3589	91523	6707	352999	126638	5987				26298	151354		29887	220963			1294
	1294	56667	4641		3851	11156	84792	146456	9813	80114	55818	1836	144402				81704	26229	1448	2001	1462	3553	285966	23646	7069	26046	23516	8611		6097	1036	24137	3561	57699	6781	64108	6279	10856				9451	144165		55016	85461			1339
	1299	4082	4668		27040	1843	123207	200504	246175	83943	26779	1838	9865				23081	51196	8530	9255	1471	55364	83546	3936	9414	4604	57584	6631		4811	1066	3801	3609	9507	50511	10577	6280	6301				1974	28231		11010	374354			9362
	1277	4237	4783		56667	84867	55969	4717	84629	2266	283643	1859	4507				9786	221938	10047	55740	1487	3619	54549	3959	8784	308	9380	90637		255758	3075	9314	3837	55693	6863	10200	85477	9092				2001	9119		84329	36			1395
	1278	4121	4784		4145	5916	1848	257236	22852	23491	57697	1871	26010				5874	60677	128821	2060	1513	3624	91523	5530	7164	54934	93210	5610		5295	9023	3845	83737	4544	6899	55034	6343	6597				55740	5918		54440	94056			1399
	1381	4128	4836		4147	57605	114907	54474	2521	4329	27085	1894	8894				23451	155066	1511	2079	1525	730249	9507	5552	7018	5742	57619	2705		51661	1149	3861	3692	64127	6920	9914	6347	6598				1969	3852		53829	283871			56139
	1396	4145	8568		8785	8608	23190	92565	79709	171586	5984	1942	79603				81565	23122	1523	2098	1545	3692	79490	5610	8626	4046	50486	4001		8301	83401	3925	3720	393046	6943	27013	6348	9343				2045	3855		399	83640			1401
	9564	4147	10328		1215	6017	221143	11243	353274	5563	6941	10278	2882				27125	55816	1583	51321	1601	3726	219429	5618	7263	200916	7466	59084		93082	8651	3914	3743	390166	83659	81563	6372	6628				2053	8424		56833	10158			1755
	1428	8785	4891		55384	9376	79971	55195	84456	1528	8520	1958	387758				2962	4731	1572	7813	1604	3761	8904	10544	7430	9260	3912	11254		56129	4435	3958	3832	80221	7137	684	27020	6659				2064	11226		10633	128637			1411
	1435	4192	4902		4225	6193	56895	23399	89782	5836	991	26298	56895				22911	23275	1581	2152	23604	24137	286183	5660	7436	4811	6500	10691		160728	1152	9355	3796	8904	7222	200634	6414	22928				2068	389558		55843	80820			1412
	1436	55384	4946		145873	390010	10670	10486	9585	80339	1063	1999	133686				56944	7148	1600	5747	1628	3800	284297	5664	7739	255758	79095	126695		3849	1158	3978	3833	284297	7276	3430	26578	949				10656	79098		9961	1848			1413
	1441	4222	5034		284612	6336	55034	51003	49855	140738	7597	2001	79933				23266	139728	1604	11124	1634	2171	57526	5806	26751	1975	51015	11343		80168	11151	4053	2171	57526	7275	79627	7979	6723				55785	160728		6039	145864			1414
	1462	10461	5058		4131	6469	58476	115827	6314	259230	7913	2011	27286				114883	29121	1606	2241	28514	9314	3696	51655	5603	116143	9859	4094		2745	7122	8581	3892	3696	340260	9728	23191	412				2132	2568		64332	54682			1418
	1466	4232	5063		4547	6480	245973	140901	26030	6821	8208	2013	5157				57533	118980	23604	2271	1781	3861	148753	6016	9455	84132	84239	64092		57537	2833	4065	9181	55231	7377	84293	7903	6829				2152	162515		10663	140739			1420
	1471	4254	9159		4607	8128	9914	4922	23325	8483	1434	64097	65997				5358	64798	6531	10592	1787	3868	374955	6185	30811	51661	9747	57706		56270	1230	4084	3933		7348	28970	6523	6837				2170	5915		53831	51234			1421
	1508	4313	5147		23645	4990	79094	9840	23201	2202	54836	2041	84168				51559	137964	1621	2332	23549	3872	727910	6271	641371	23593	9670	6421		8776	1231	83463	3950		51151	23767	6591	6855				2180	7851		10457	119710			1428
	1513	27136	5170		4619	6580	84168	81833	54542	84256	9735	2045	8544				54799	404093	1622	2483	9046	3880	55357	6284	26499	84298	7184	4704		4059	1236	4152	3977		7429	23254	5268	9013				2184	23231		1794	81572			1511
	1514	4353	5211		4629	116085	9871	10940	286410	55679	55215	2049	790				23291	347902	1629	2444	1800	3892	55231	6279	58473	1973	9019	7125		81559	57007	8930	4001		7432	64135	6698	6929				2194	80157		89886	81889			1586
	1520	4488	5216		4620	6751	810	347273	84101	5229	83937	2050	125150				9794	9524	1644	8087	1824	339855		11341	27134	415116	60436	6578		3851	1264	4172	4048		7545	57698	6699	6944				2230	84141		10561	130507			1572
	1535	50804	5245		4621	6622	10159	130733	9969	127018	55789	2052	65260				400	57571	1672	2547	667	3898		6351	55504	64979	10238	8789		10565	1269	4171	8174		59344	25989	8614	7343				2272	85004		57097	84301			1581
	1545	4629	5255		4622	6641	84293	55788	57187	229	54930	2063	5438				84073	55048	1733	2551	1893	3925		6352	7274	8148	8325	3419		50848	1305	4173	4116		51166	80310	9748	7075				2348	135228		3071	84681			1613
	1573	4666	5296		4626	6665	28970	51647	10443	51316	221150	2068	64943				57561	57692	22943	2553	8404	3921		391059	7113	6573	6431	9525		5621	1306	4174	4151		10742	55959	7006	10155				2350	9468		9404	57151			5092
	9420	4691	5315		4624	6853	124975	57142	282809	2998	57650	2079	26872				54793	5298	1738	2589	1943	3950		6400	85415	93082	22927	5433		23273	80781	4175	4157		6000	978	55852	10245				2356	1870		83706	79983			1638
	1605	4734	5580		4635	9143	50650	84624	81844	10418	115106	54584	118924				29066	223117	10683	2591	1947	3958		6441	55268	203197	6385	23416		23225	1280	9833	4188		11280	51094	8784	55858				2444	255239		84433	65266			1644
	23604	4780	9373		4634	9238	23471	27286	29994	120224	9824	10656	2995				54477	55210	1745	2633	1959	3963		8910	9099	199857	57591	79807		6196	1281	4256	9833		11199	283635	8600	7018				63924	26532		58475	91319			1649
	1634	4741	5338		4632	7942	23682	282969	55814	27324	1062	55785	55332				800	5834	1749	136319	1974	9355		6482	1366	79411	2350	29934		5136	1282	4291	4286		2494	91862	8459	5709				8325	153769		51284	8528			1672
	50807	22795	5347		4633	1791	89853	89870		23339	54801	53335	256691				1192	10919	1750	2665	2013	3978		6567	51599	80168	84836	117581		775	1289	4314	4191		10998	7318	8626	7277				8326	7798		219285	170961			2532
	1647	4830	5351		4654	7032	125488	199675		5446	7398	2125	118429				92797	57538	1758	2673	2014	4001		6505	3664	57537	10267	10052		727800	1290	55329	4345		55350	54751	8408	10382				50486	5210		126364	114825			1733
	8560	8568	5355		8736	7066	54510	140462		22801	9055	2130	23650				9110	10642	1773	8836	8507	301		6510	26958	54865	6523	26234		144110	1291	338339	338339		26548	153830	50853	8078				2557	121227		92610	219557			22943
	117581	23530	3936		9172	7133	151507	643037		222	11073	2139	25907				51631	83698	1798	9453	2027	8581		6672	54566	127829	56998	8318		57228	1292	4436	4359		8399	123036	2073	83549				2583	10123		93082	55213			4356
	1734	4869	23649		4723	943	23062	684			195828	2146	23022				10569	81031	1803	2773	64097	55646		6696	10279	81559	373861	4025		147798	1277	2956	22808		8653	116071	5650	7376				2591	83394		114548	26207			8788
	28514	1501	5425		4703	970	54440	113655			146956	2176	10128				57721	51440	1804	2790	2041	8379		6773	23225	29937	55153	39		1627	1278	10943	4520		10595	387751	11197	7392				2625	54875		2124	113189			10683
	1759	27065	29883		4778	7142	29785	6691			891	10772	10954				201627	78987	1811	2787	2043	4116		6776	90060	27044	374655	27295		10557	1339	4515	22823		27283	197259	9429	7407				2634	147495		113277	84286			1745
	1796	64359	5476		4747	7186	1718	123099			23178	2091	114904				56256	1757	1823	57678	2049	9261		8614	2810	5621	201895	93210		153364	1346	23139	9633		114625	5291	23627	11311				8836			285852	56851			1746
	9046	5121	5494		4846	7220	28986	142689			55732	5496	6327				160728	29959	1826	2919	2053	10747		50511	10809	5358	91452	64946		51147	1359	4616	9172		4958	128866	5529	7515				2683			257106	8916			1747
	1879	5178	5499		4856	7178	124359	201294			25788	10592	57168				51057	79154	1828	2923	2054	8930		6892	85329	23225	23189	60529		55001	1375	4622	10499		8618	55286	10955	161882				2678			54863	84249			1749
	1893	5250	5515		4892	5645	64077	63976				2286	10234				29093	401548	1833	3309	10659	4172		6913	2134	79874	9260	286053		84720	1376	4645	4756		203447	349633	30814	57175				1831			11182	54677			117531
	10913	5569	5516		27065	60385	57404	8942				2288	92196				79893	79605	9149	2935	2125	4171		6939	163732	6821	7424	148641		4772	1380	4650	84901		10110	83666	26499	8815				3029			27111	6049			1780
	1947	5332	5532		51617	7352	83716	22915				2289	326625				154141	108	10278	2965	2131	4173		11185	23457	775	6097	51363		641371	1381	10397	4804		55504	5874	11172	9219				2741			29909	346288			1788
	1958	5480	5550		5153	10062	65985	219670				2305	84417				23379	8515	1950	25917	2132	4174		7045	11187	144110	139341	7466		55508	1384	4751	4814		56344	57381	64240	9862				9630			115362	1040			1804
	1959	5621	5589		5141	8433	29842	255631				2319	80114				153562	203430	1956	2710	2152	4175		7048	10518	6440	5295	283120		11061	1396	1728	4825		27329	9590	56521	5704				2783			80149	79634			1812
	10938	8842	5693		5148	7410	9590	91464				2348	29952				54622	9581	9538	3117	2169	9833		7069	4257	79828	7319	12		92714	1428	4879	4830		57864	8309	7113	10067				27232			9473	55252			1815
	2004	5627	5700		5178	140767	23283	87178				2356	84668				22863	10970	2001	3140	2184	4232		7099	26287	23295	22821	90249		8754	1435	53827	10328		29970	57717	8076	9526				8443			155185	55500			1823
	133418	5630	5701		5187	9031	64129	8453				6046	81693				55835	91107	8178	3052	355	4281		7123	84722	388125	2940	2168		53343	1436	4998	4913		11136	23042	27120	10616				2805			9938	94086			1833
	2013	51268	5702		5308	10297	55287	79799				8326	10715				9867	80728	2006	3066	8928	168620		8993	4070	8463	415116	203068		57524	1441	4999	4923		434	10190	8406	11197				57678			89857	28978			9149
	2014	9317	5705		5566	2829	55061	1845				2547	11222				51322	9229	10117	3070	2192	8569		7164	6565	4515	9467	4137		148304	1462	22824	4946		3078	23677	9424	2101				10314			64005	54800			9427
	2015	5793	5710		5567	60676	23677	54521				2548	9324				23111	54838	2021	64645	2199	4319		7184	132014	1627	199857	27147		55803	1466	5027	4993		7036	9712	29945	79068				166			200407	340146			1945
	8507	5805	5734		5340	3645	32	389549				2549	220323				29889	79762	2028	3091	2203	4322		7018	9071	10557	51000	9670		860	8048	5080	283159		90161	56944	5356	5605				2923			54947	123016			2006
	2022	5867	5824		5345	4326	57097	646174				2583	158947				55144	92737	2038	10114	2217	4323		7422	51085	51147	10447	2710		2308	1471	5087	26692		165530	10561	8763	10101				3309			6689	771			2016
	23136	5936	53917		5453	130497	284904	29958				2591	3680				4144	3638	10656	64216	2235	338339		7441	10144	27067	1622	9019		5349	8530	8850	26693		27255	55107	10490	9555				23708			10326	22921			2034
	2040	5954	5870		5455	10537	9120	134526				2618	81539				9710	144717	2129	3161	2273	2956		7466	55902	25996	23358	26586		200879	1508	5111	4987		10402	84299	51807	9368				2940			54739	83938			2036
	2054	8490	5905		5457	1186	145567	340024				2648	91461				10418	283899	2165	3251	2274	4502		7494	64122	6612	6776	80381		7113	1510	5127	5089		51179	2731	30061	6132				2710				100130015			2039
	2059	8725	5863		5536	64600	114569	84700				2584	3957				8883	50863	9002	51478	2289	22823		7498	64065	134265	874	60436		138065	1513	11240	5216		27284	11135	54810	29117				3002				6619			2041
	7025	6091	6141		5630	5420	29968	158135				2741	55084				55159	79672	2155	3301	60681	4602		54414	55503	54916	10991	83605		55224	1514	23569	5245		51208	23348	29851	27095				7923				117248			29924
	2067	6141	6257		5730	55521	28231	54457				2743	2990				26503	55958	2158	10808	2314	4605		51043	25928	2316	975	22927		5217	1520	5306	5296		26575	134265	23204	1468				3140				155368			2056
	10659	6146	51150		5745	54888	84706	29916				2767	4839				8481	619207	2180	3336	10211	50804		267	84418	9445	11332	6385		8519	1571	5587	11040		8988	6050	64841	11267				3033				64224			8288
	2123	6158	60412		11156	8193	3431	206338				9630	113263				140775	29070	2184	3364	2319	4684		10380	27075	4953	8395	56265		11146	1573	5317	10914		51266	94240	51272	9136				3040				196403			2066
	7813	6173	6494		5789	22955	92912	100130771				2783	284654				346389	55700	2194	3421	2326	4691		1043	113452	641371	286676	2350		285671	9420	5413	5332		9211	375035	26525	56061				50865				64374			10656
	2131	6125	6548		5797	23162	420	55582				27232	57335				56929	84034	2205	345611	63924	10397		11343	10206	142940	116496	875		7076	1601	5422	51297		56729	3431	10874	25844				3074				66000			10205
	6624	6129	9343		284119	50507	5836	158046				2806	219928				10892	1954	2230	3434	10468	4751		26011	201299	55508	81559	79621		323	1632	5424	5411		57393	64078	64398	741				23462				25802			2129
	2191	6206	6628		5837	116448	10237	90624				2239	93100				57147	57188	2242	3475	11167	9603		6041	51205	3364	64743	55055		65009	1634	5426	23649		51286	6160	55076	6525				3098				57161			2159
	355	6209	6646		5913	4355	129080	149643				9091	23228				10602	92691	2257	3597	2534	4783		10067	10103	10327	56853	10725		9217	50807	5427	5460		23704	4585	9141	26517				9957				50717			2165
	2192	6218	5269		5948	129049	84868	203286				2822	5239				23064	57495	2258	3600	2592	4801		10559	9865	27345	6710	2146		5196	117581	5451	5523		342865	93185	23597	6468				3306				80303			2147
	2199	6223	22928		5972	8506	55217	152789				2886	92241				90799	140710	2271	3556	2593	51701		11274	91894	10656	391059	3157		219621	1674	5493	5536		128414	92211	9643	27433				6383				25841			2155
	2200	6229	9517		10107	4885	64764	140458				10436	79805				254048	4660	2299	3575	2596	4830		9429	22906	64432	3727	63926		60681	1734	84152	5589		51738	89932	11034	274				3340				2801			2169
	2207	6193	6733		6253	7916	91612	9096				83461	6549				9969	83892	2323	3646	2619	10328		2055	388581	126003	64968	57549		84284	1769	5557	5651		2161	3691	51699	7064				3382				1806			2168
	2209	6196	6778		6258	7100	4258	26577				83903	8577				55015	221935	2324	3652	2621	1501		10955	10406	84240	9583	2719		26289	1759	5558	5684		27319	29841	57515	10908				3398				9853			8928
	2213	6202	6810		11075	1952	23138	51657				2935	23150				7776	440574	2326	83737	2647	4908		51330	352999	860	89866	729729		262	9046	5593	5694		51676	54757	8655	25804				8870				90203			2201
	2217	6251	10209		10501	10231	126969	11275				2968	64753				23023	22899	2348	3685	2662	23636		11172	54682	2308	79874	2690		9935	7905	5613	5700		219793	219285	2000	51621				345611				51559			2203
	2219	6304	6836		6440	56751	56649	221303				2969	10418				80323		2355	3703	2664	4953		51734	114907	5713	28514	26027		7108	1800	8492	5702		389125	9788	93978	5518				3434				6252			64319
	8817	6319	6385		6442	8620	7456	23281				29105	57146				345778		10841	9445	2683	4998		1468	151516	83933	9375	4604		26751	667	5653	5820		165679	137835	26287	10445				3482				2119			2205
	57016	7857	6878		56961	5326	57224	392399				9223	56342						26515	3708	2690	4999		51172	79746	5217	84662	308		6909	1879	29893	5824		79853	53833	64581	8536				3483				2731			2208
	10875	6320	6945		6510	80725	2568	138307				2710	26227						8325	3716	10052	26986		11267	140576	708	153572	145957		24139	64641	9050	5827		146456	55080	1620	57862				3488				388228			2230
	2273	6340	5708		6521	23562	55640	55133				3005	23398						50486	3775	2736	5050		10447	25805	7084	9061	140856		9921	253738	5732	53917		200504	956	6451	10423				3600				376267			2242
	2274	8436	60685		6585	55544	10411	11189				126961	159371						2538	29969	2794	5069		27230	1397	8659	29123	4046		3384	1893	5734	5876		649458	8566	112802	10452				3654				54749			2243
	1490	6415	7040		6750	83449	56950	27334				3021	285313						2542	55614	2817	5080		25932	116238	710	744	7142		57125	8404	5802	5887		6588	8835	5196	8398				3625				10150			2256
	2281	6447	7112		64321	8747	50649	134510				3035	221061						2555	11127	2719	5090		27173	55034	23277	79919	136371		8424	1910	5813	10235		54474	3131	9547	10801				3636				27254			8817
	60681	6457	7132		22928	23529	23404	91851				8841	191						2557	3799	2239	5046		6583	245973	23648	23295	8128		25766	1947	401409	27316		92565	55640	64844	8874				3652				8473			9982
	51661	6566	9191		412	285598	79630	56670				3068	140862						2565	10748	1902	5129		64222	9914	323	54414	132989		961	10938	5885	57605		55195	221692	23741	10121				79192				55741			2264
	2295	6573	55858		9143	192683	7780	392780				3064	121227						2566	3836	2824	5141		51761	126695	55676	51435	26205		51542	2004	5888	5976		10486	1611	10800	51599				153572				54477			2268
	2313	6507	7167		6855	390442	55258	57282				3070	2644						6540	3840	9289	5154		2182	10217	162515	9771	91452		55830	133418	10635	8725		115827	84926	58472	10126				10379				800			2300
	2321	9353	7182		6943	10766	7110	10216				3280	54875						2572	3895	84727	23569		51540	79983	151888	57228	9260		167153	2014	5890	6158		112817	200958	26002	9435				3655				4852			2312
	2335	6591	7205		7075	56413	5336	133308				23462	147495						8484	3920	2919	5218		10267	57662	191	9788	6097		196528	2015	8438	6125		81833	5024	55012	1912				3693				644			2322
	23413	10769	7264		7111	84524	56204	64922				9146							2593	3934	2952	5232		9424	200634	51384	8463	4811		91860	2022	5933	9533		8513	57761	51705	537				3703				5836			2323
	10468	6663	7277		7134	222183	92370	25839				3014							2623	3988	2969	5251		8536	219738	5292	147798	1975		85415	2026	5900	84172		23439	85441	51399	341359				9445				64283			2331
	11167	83595	10382		7135	729581	1849	10435				3098							2625	5696	3117	9463		23589	152189	8785	144501	54584		6813	2027	6118	6223		347273	22996	58986	22985				3708				112399			2488
	2619	6723	7316		7138	10412	26227	644890				3146							2626	84708	3119	5277		642843	79136	5196	1627	8913		526	2028	5432	6193		130733	347735	94241	6182				3710				255743			10841
	2621	6769	7317		7140	93408	53342	11135				3150							2631	4040	3122	5317		4925	92840	10478	91319	6867		90362	23136	6241	6285		64081	55601	9535	8260				3716				54873			2524
	2624	8801	8078		55858	4298	115207	84948				3149							2637	29760	3140	5054		10553	130026	60681	30818	51667		340371	2040	6275	390010		149465	10149	64407	2874				50848				161742			2538
	2629	10060	7376		7168	27023	5446	7435				3161							257144	23643	3040	5055		11258	810	2326	84309	128414		8543	2053	6277	6336		55530	146857	83661	402				3727				147323			9846
	2669	6835	27089		7169	79190	140862	5367				3164							2641	4074	5777	5327		9636	8528	9935	64780	51661		89944	2054	10284	51150		219537	8516	388533	6811				3775				140738			2555
	2681	6836	7392		7273	8074	57552	732				51155							2642	23600	3280	5329		9064	84293	9694	10801	23593		27063	2057	85477	60412		168544	63950	25928	11070				3783				55074			2557
	10052	6838	7403		7350	126119	132299	6325				3178							2647	4116	23462	5036		51807	10100	27013	23133	1973		4880	7025	6337	7869		89870	64761	153339	64175				55614				54102			2565
	2707	6855	9341		64130	146853	23641	79870				3182							2652	23582	10362	5347		8999	28970	3384	25996	415116		55959	2067	642658	6470		140462	54502	84324	26133				55605				10982			2569
	127534	6909	8673		7429	8858	51538	3176				3191							54332	10905	3204	5355		64834	124975	80777	134265	1991		10105	2123	6372	6480		643037	4939	51124	11165				3801				51626			6539
	2737	7022	7407		7448	168090	222	10643				3249							2819	4128	3216	5422		8935	23254	26060	55840	284358		1182	2131	6376	8128		646960	6760	9936	5531				3815				7503			6540
	2752	22822	7408		7481	4700		5209				3276							2662	64682	50809	5424		10404	79919	2590	54916	8301		330	2170	6404	9167		54959	23230	84298	8531				3831				255394			2571
	2768	7033	7428		7732	79570		203427				3297							2670	51109	3275	5426		537	137075	29914	9445	56655		7879	2180	6405	6558		150465	147798	6399	5832				3906				8835			51083
	2771	7075	10413		8745	54797		23386				3306							8328	9562	9957	8909		115361	10040	51633	4953	9467		196500	2191	23176	6573		312	11094	51241	1209				290				7103			8484
	59345	10469	57175		23632	55588		441151				3326							2676	4331	3306	5557		29934	79784	961	1959	93082		25978	355	6474	116085		392465	81844	80349	23787				3929				23301			2623
	2793	7102	8815		11344	84569		151651				1994							2678	4338	6383	5593		8615	56922	10856	27345	84502		8190	2194	6478	22950		142689	497661	400506	9415				85474				55640			2626
	10630	7135	9908		10742	80895		219928				3364							2690	4199	3383	5653		3964	79961	8073	10656	79611		112942	2192	7884	6548		84466	54625	116228	2535				3934				5921			2638
	2817	7172	4938		6445	115286		137835				3382							2694	4191	3397	9520		11238	23650	286133	23443	79917		84225	2199	6567	6606		63976		51001	4059				3945				140890			257144
	8477	7181	11252		11155	94033		373863				3398							2695	4190	3399	5693		55577	85409	2882	134218	55527		26353	2200	6505	6622		8942		91947	8703				3965				84239			2641
	1902	7018	5704		11001	646603		203190				9592							10804	163351	3400	5725		5341	84518	1662	666	22841		3730	2207	6631	6623		22915		126282	64919				3980				79628			2642
	2824	8626	5719		26548	136242		256646				8870							3029	10943	8870	5744		163732	27076	57048	55620	79411		79415	2209	6667	6625		85438		196294	51329				3988				118812			2662
	2878	7222	10066		8510	55105		93649				7866							2741	5440	3455	5757		56265	11076	55830	57524	51		57190	2213	5268	6733		387837		51575	26020				8543				11253			8328
	2885	7225	9526		114787	80219		206358				3482							2780	9053	3459	11156		23457	63027	3397	3958	10447		7041	2217	6696	6741		83876		28990	51776				5264				64855			9945
	10536	23521	10616		5166	441161		339479				3654							10399	4515	3481	5770		51226	23779	58472	5069	80168		83596	2219	10733	6795		255631		10206	513				84708				57535			2675
	113246	1809	5606		23612	84072		64333				3609							2786	22823	3484	5782		9325	389084	5745	85409	652		349633	2235	9212	6813		54857		388364	55748				6375				10269			2676
	2941	10497	4215		57447	79017		23305				3837							27232	4534	3491	5783		103	166824	977	3831	7533		9903	8817	6839	8801		91464		64786	147807				4041				9923			2678
	2946	7390	5595		27129	79751		90313				3619							8443	63915	972	5802		10652	91862	55698	203054	8683		340481	2252	6382	6835		80117		54829	55365				4043				81552			2709
	3117	7412	10101		7036	127845		2762				3625							2811	4594	3553	5803		9217	93517	5093	221692	126961		3914	57016	10460	9143		79623		222698	8665				4047				9710			10804
	3119	7424	8985		51621	390502		137735				3628							2812	4644	3554	10635		9570	403313	10134	55107	116154		50509	10875	8407	9238		84866		10097	64777				4053				440026			2741
	629	7763	10980		6450	25949		25862				3636							57678	4664	3572	5883		23417	79993	26520	7084	2034		1843	2273	5252	6942		1370		199857	51073				4054				27032			2780
	3122	284307	64708		29765	23357		10655				79192							2835	4666	3611	5901		112770	133690	54534	55930	57447		9603	2274	7004	7024		220001		10103	25796				4058				195814			2785
	3123	7782	9555		4608	27019		6549				153572							9289	9	3625	5928		9516	55286	8543	2583	158376		10516	2277	5528	6993		146845		29108	23640				29760				152926			2786
	3108	10551	9448		27295	54065		10444				3655							2886	4690	3659	5973		56674	349633	1001	9253	29937		159371	60681	7045	1791		126306		79887	10102				4061				143884			27232
	3055	11149	8454		3886	348793		115362				3710							2891	4691	10379	55859		56729	5652	55973	126432	27044		6663	51661	7060	7068		132204		89778	27166				4072				51380			2719
	3059	54849	10483		54898	29035		731				50848							2897	4697	83737	5982		3669	84879	10106	51384	844		23022	2295	8914	7072		257629		64431	55004				23582				58496			10314
	3067	4062	27095		2550	51755		9682				3727							2898	121441	3685	6007		64320	222643	6591	2733	92906		257	2307	10245	7102		79799		57132	2193				23324				79869			27239
	1839	10178	10036		8671	80757		285126				3775							2901	4735	3688	6045		51129	100130015	55959	219621	27130		55251	2313	7076	959		284422		10161	28989				23295				219899			2891
	9843	8575	6924		341359	113746		4606				3783							2911	9054	9270	6091		91543	155006	6207	60681	9351		85440	2321	7083	7141		729767		84188	56259				51109				115294			2897
	3073	10253	57062		5224	135138		8821				3832							2940	51199	9452	6146		81030	345079	55084	8508	391059		2200	2326	8784	7163		9068		84898	11060				55897				27202			2898
	3090	11197	833		5348	171169		23644				63971							2944	64976	9445	5430		285362	6715	10105	11057	5621		25934	2335	7139	7187		79962		50640	126208				4240				83856			219409
	3097	5608	51069		58510	93190		197258				24137							2953	4830	3708	6240		51693	4832	1182	25961	23273		2281	2350	7153	10293		84251		121457	128637				4254				54847			2952
	3159	4214	10061		7216	55192		6687				3833							2954	4835	3709	10856		10135	5874	6744	11035	6196		10544	2357	8743	7157		131034		51030	56949				4284				51700			2978
	3169	2494	11267		26508	414918		399949				3801							2987	9397	3716	6263		29126	29842	330	26751	5136		79628	63924	7298	7220		54852		89970	28987				4292				254173			2980
	3171	23627	54951		29114	27177		140775				3815							2993	26512	3717	6281		9535	8309	124222	123096	6821		7026	10468	7374	5645		10777		5436	51596				4324				644150			2981
	3223	6157	9136		6236	116985		9472				3831							3001	50814	50848	6274		64093	79789	79050	84557	5034		79090	11167	50853	9646		29958		55848	26073				4313				7047			2984
	3233	57715	79180		81551	56898		23780				3875							7923	8439	84962	6275		23753	25984	8190	8999	6440		781	1840	11193	7293		134526		29104	161424				4199				340526			3003
	3240	30811	27339		51208	6636		5314				3898							3028	123803	3757	6277		9709	55287	84225	9650	2108		9310	8322	8839	7305		79442		4013	84245				10370				54764			283120
	3275	641371	84923		26576	55037		151742				3925							3038	4942	3764	6364		10437	54842	79947	84750	80760		3339	2593	7498	7314		340024		84649	553115				150094				664701			9001
	3315	51188	80344		788	2585		23035				3911							3046	4968	3776	2920		79641	64787	9156	28966	23295		6347	2596	7515	7345		100130771		145553	10755				9053				222			3046
	6383	55718	741		57338	440836		131873				3914							610	4999	3795	7869		55748	25841	28981	84293	3743		5327	2619	151295	9100		83657		135154	80305				4534							727
	3383	4958	6525		5502	55114		139231				9138							10014	9180	3797	9723		84418	55107	3416	57683	64600		7227	2621	7739	7352		257202		79971	116224				4543							610
	3384	6188	6300		64919	254170		6003				3929							50865	22824	22920	6405		55831	284904	51649	8073	10460		8723	2624	161882	7353		203286		57579	29997				63915							9843
	3394	11328	8826		8912	147183		343172				3934							9843	5049	3801	79801		23423	23491	8607	286133	165829		6281	2633	990	7358		9024		3281	54433				4599							8456
	3397	152503	26517		128414	64063		338675				1939							27022	3476	3815	7979		64757	84073	8449	2882	654790		347735	2647	9518	7376		60677		283742	8189				4646							2302
	3399	440275	8862		57159	23152		3631				3978							2294	8850	10365	256435		130888	376267	29058	84140	1161		3479	2662	66004	9341		140458		51313	79176				9							2290
	3400	6130	27348		9499	89891		51560				3980							3081	5110	8082	23309		51506	122060	2321	129787	153364		55901	2661	11099	64130		11330		79031	79002				4077							2297
	3454	94121	274		55512	55040		6689				3985							64399	5134	3845	7884		28984	286077	4128	3397	27067		175	2669	25806	29802		138046		10393	57153				4690							4485
	3459	728937	9218		51778	389151		57458				3996							3155	10016	3866	6566		4715	114569	79415	5654	6628		55454	2681	11313	7471		114798		28972	115992				8648							3087
	974	9315	51081		58529	4051		222235				4001							3170	5184	3895	9353		6746	286676	57190	83661	3030		8910	2690	1326	7507		744		9914	64118				4739							28996
	3479	79001	26270		5174	84961		25900				84823							3175	8799	3898	6599		113452	55620	7041	8270	1019		23762	1831	5603	7508		221303		8723	79863				4750							7290
	3489	56915	9817		4900	8000		1880				8543							3178	5191	3925	6606		54463	284252	23462	85415	256126		10026	10052	11201	10413		23281		43849	55833				10763							3170
	972	27339	11200		64091	84988		79640				84708							3199	5250	284217	9612		90701	81621	29958	79038	6612		4033	2752	9156	7543		155006		60370	54808				9148							3171
	3587	741	10787		64084	8034		91526				4047							3201	5286	3908	6615		528	84706	84365	125972	990		8528	2746	29127	22807		2315		79983	54870				4763							3172
	3590	55504	10081		1807	9755		120939				4054							3233	64219	3910	6631		81579	1832	10659	55698	57050		55343	59345	10134	11083		646424		113278	27304				4774							3200
	3597	56521	10445		23743	128861		25936				4057							3248	5578	3912	6632		51635	420	349633	170680	338661		114327	26580	10036	2857		11189		126328	148738				4781							3221
	3606	27344	9776		51676	124773		284723				4058							3990	5570	3918	6635		127428	3855	11333	8870	9445		2533	2793	7941	3615		284023		55754	10540				4784							3225
	3553	26520	10263		8029	343035		50839				4061							3294	10434	3929	6654		94103	5909	9904	5154	4772		114876	10630	51330	3645		80975		51028	51154				9054							3242
	3554	26519	8536		23676	79707		201176				4072							3295	5321	3956	6741		10103	54873	2833	359	1743		126364	57678	4683	10603		392780		79136	64943				8508							3990
	7850	83992	55143		116519	150372		84875				55646							3284	9373	8543	10733		8780	80339	64772	10579	5162		7454	2817	57819	10899		55363		1315	26528				1728							3294
	8809	6468	8887		23630	116113						4071							3352	5036	4014	9212		51246	4585	3914	340371	9149		3007	8477	80737	11252		29121		26872	23510				23530							3284
	3560	10539	6449		100129271	132989						83463							1995	3936	4035	6790		283871	129080	7265	8543	9697		347730	1902	9026	9061		55061		130026	81577				56654							3350
	3566	5294	55798		23087	346689						4097							1996	4860	4041	64220		51079	149428	8848	170961	10656		649	2869	4241	5719		133308		56180	84159				4879							3352
	170575	10157	64061		51177	132141						4152							3381	5427	4043	11171		54996	79083	9729	84933	3638		6038	2878	10472	6059		64922		810	5754				4917							1995
	3624	9200	440400		56997	125875						53615							3398	29883	4050	6839		23287	479	84172	11171	90313		8704	10536	27005	7469		23261		162605	10133				1850							1996
	3635	7274	10482		112817	375686						4172							3543	5469	4053	6382		60386	54836	50509	10106	30010		23650	2919	51182	22803		284366		23767	80198				4924							3375
	3687	84893	10452		85397	11077						4171							3590	6856	4054	10460		54814	3691	49855	2817	3205		92840	2944	79685	11155		54716		135398	51477				4950							3381
	3693	115290	7257		23439	54937						4173							3592	5515	4060	8407		90293	3303	28511	55959	554235		64216	2946	55336	5603		319		79919	80222				131177							7087
	3695	57830	11129		57017	50964						4174							3600	5516	8581	6929		51099	29841	490	116238	163175		10912	2947	90861	5685		2731		114908	29948				5002							3400
	961	10020	1366		5276	57185						4175							83729	5533	4071	6949		9342	54894	56342	51042	9223		1718	2954	55872	5687		64843		57826	54785				9180							3425
	9452	85014	10801		51673	128506						6520							3700	5534	83463	7013		116236	23286	10516	1182	4504		84908	3001	55143	10570		10249		80745	79587				5021							3480
	9445	58528	5373		347273	164395						9833							3708	5538	4237	8848		152137	57475	387	27248	84816		11187	3002	342371	64708		114905		23650	64426				5025							3485
	3714	65055	10121		10945	90423						4221							3727	4927	23582	7072		221	116984	159371	5538	7443		6242	3117	80014	1968		651		58533	9798				3476							3500
	3717	55975	25814		84331	254528						2296							3751	25843	4124	8914		64108	146439	6502	48	432		9731	3119	90355	23464		1608		220064	28511				8850							3586
	8629	57333	64121		51299	341880						4240							3753	5577	9261	7083		55177	126969	1294	27235	143384		23016	629	23589	55718		5367		23022	79039				57575							3563
	84962	85415	26993		94274	124912						4292							3775	5610	4147	1841		79139	55227	23022	7431	84867		55144	3122	84312	2117		732		84518	56006				5110							3623
	3764	55268	8106		646300	84058						4301							50801	5618	8785	7127		51726	56649	2200	57224	84287		27076	3123	753	6726		2900		11005	124565				5045							83729
	10089	115557	6048		55530	128209						65108							3783	8899	1215	7139		51569	80212	2281	25978	2308		5018	3108	84464	6130		5146		23682	11054				5125							3630
	9476	10452	8724		219537	729920						4324							11081	5631	23295	7153		51537	57224	1486	11238	81533		361	3111	1741	10926		10894		27076	339123				9159							3679
	10365	10651	64834		161247	4025						55329							10749	5683	4204	7187		84617	160728	79628	285315	5349		202	10964	3181	7158		80821		7690	131377				5152							3698
	9314	8763	51582		2318	23500						4361							90990	5684	4208	10293		10577	29094	27101	63940	7113		4436	3036	10549	9950		79870		84263	219				11240							3699
	10748	11129	8859		100130613	6992						4436							9365	5695	4232	7178		8347	2568	7026	11341	1063		26578	3040	9064	63826		10643		10003	83693				5184							3700
	3824	8434	537		84665	339779						150094							3831	5702	4240	7272		66005	162515	8029	8607	257177		221061	3046	8999	51069		3781		63027	26229				8864							3743
	8082	10904	51460		140456	135886						9053							10661	29893	4254	10382		84304	165324	84552	137886	7546		5625	727	8493	10057		81031		58527	55160				8800							3745
	9935	2892	55502		64377	151531						4521							3881	5705	4323	203068		116255	29091	1950	9314	2158		25847	3053	25791	27339		7512		166824	51428				5191							3753
	3860	64840	29950		9399	27087						4601							3875	5728	4324	7295		79073	153562	65065	29058	285525		8642	3055	10615	253725		27113		94025	57470				5211							23416
	3861	4076	29934		114898	79831						4602							3880	9317	4314	7298		55034	55349	9867	5184	221692		205717	3059	6820	10713		23209		51382	79095				5284							3768
	3872	5099	54676		5763	51363						4651							3882	5756	8509	7329		10654	387914	5327	5802	8347		5908	5777	23204	539		932		57683	83541				5288							3761
	3911	10404	29979		3316	245908						4645							3848	7803	4338	7374		10573	340371	112770	129642	8519		830	3067	10265	121053		221527		93517	6397				5295							3777
	3912	7529	10098		1998	149095						4665							337967	5782	8777	10062		58476	83481	51312	66005	7084		2041	1839	54566	57446		55036		80896	9361				8395							50801
	3914	26525	51253		27231	78996						4691							647264	5771	4358	118471		10668	84256	254263	56204	8659		51129	9843	28952	8193		390598		2162	10300				5306							3784
	3918	10203	6182		148738	2081						10397							337879	26191	4360	7422		9914	92359	6281	54463	7076		4324	3073	90060	4815		92293		121355	79586				5578							11081
	3920	11138	29928		644815	283149						4751							339855	5786	4515	7424		29920	79949	9752	23462	710		28231	3074	56474	22955		401013		54544	30827				5590							8570
	9215	8668	51144		90523	115330						9603							3908	5793	4616	51393		79094	50649	27143	274	23277		5699	3077	29950	8826		577		79838	54541				5570							113220
	3932	9953	51226		169044	57731						4781							290	5805	4619	8840		286319	254427	5867	55907	5105		83595	3082	22976	26190		5101		51192	1718				10434							23046
	3937	23024	6811		84647	122953						4784							3927	5861	4620	80326		9214	389816	3479	65018	154467		27134	3090	84254	27344		91807		219938	55716				3936							9371
	51176	50808	26133		54922	59284						4795							3945	22931	4621	7475		124626	120071	395	57535	54738		7060	28996	10232	26519		203430		133690	57190				8495							3800
	3956	10988	11165		57497	84662						8508							3960	401409	4622	4904		55654	3706	55735	6536	112		1462	3169	11238	26233		9581		98	221938				5500							3827
	3958	402	5531		166614	1369						4820							431707	83452	4626	151295		23508	7851	10229	54863	151888		51586	3198	51455	26354		93649		22921	128866				5530							3881
	3963	29114	6249		377007	56126						1728							3988	5876	4632	7679		1774	85462	9016	349633	191		2886	3206	51228	10572		245806		192670	81857				5533							3858
	3984	10767	11047		91833	57648						4851							3991	5884	29895	7755		684	729830	4033	90293	404544		55198	3202	103	9218		347731		100130015	1975				9479							3861
	4000	57515	22818		84159	8564						10762							4023	5885	4430	8187		134147	9890	8528	27161	5196		9688	3204	81624	2072		23305		23256	55286				5618							3866
	5698	5832	1209		78989	55022						4869							4043	5892	4654	27000		9871	22996	23420	196410	84064		5129	3215	51174	30001		10966		90865	170463				8842							3868
	4015	8722	10055		55040	26140						4902							54674	5903	9172	8815		9805	200010	1207	27086	83878		4478	3223	23594	5597		137735		114801	65992				5627							3872
	4016	7105	23787		126306	79631						1850							4061	5925	4693	990		11092	347735	2533	7018	3612		10938	3233	4070	10020		80728		6619	84364				6768							3880
	84695	54851	11337		54785	84872						10726							4128	5962	4735	10912		3430	27237	9203	25849	5097		127707	3240	57152	5071		93109		337969	79142				9317							3882
	301	4833	439		257629	11247						4950							9261	5981	4781	3615		26872	3638	23564	4189	2326		79827	3248	6429	11200		219770		122553	4731				5792							342574
	4033	25828	2932		157695	9152						4957							430	5997	4790	130497		8528	80157	197370	135228	55847		4681	3270	84524	50488		9480		414149	25904				5793							3848
	4035	4257	112770		284422	56154						4968							4146	6009	4794	10519		84293	25849	10044	8916	7166		340419	3290	729359	10054		10655		134510	126353				5806							3854
	9208	57722	2475		131377	57210						4998							4148	8725	4747	5650		79982	223075	1675	54929	57646		2791	6383	51053	8880		55532		23321	51604				5825							337967
	4046	2535	9477		8501	2979						10166							4149	51132	4826	3621		132720	284340	649	8848	9694		55273	6532	8601	55151		1373		22908	65993				5861							337879
	7940	10924	29115		219	116039						5017							64499	6045	4854	27071		219681	6898	6038	51115	7108		9914	3383	29980	6449		92737		6785	26168				64284							339855
	4050	11315	9546		8975	23498						26986							4184	9616	4886	4682		83473	7571	1318	6446	26751		4481	3384	64105	23492		353189		54843	26353				22931							3927
	4060	55759	23463		170261	1951						5050							4194	6102	4893	9994		84883	170689	23650	27075	212		26499	3394	63979	91368		10444		83700	379				401409							9181
	22918	29098	5714		148014	3010						5080							168620	6125	4924	64946		64135	6309	6627	9923	91461		55266	3397	2189	134492		78997		83999	56893				83452							85474
	8581	220382	55742		84808	729533						5094							4292	6206	9253	9156		57698	84894	3178	56941	5165		51302	3399	59341	7566		128553		53836	81554				5867							3931
	4065	23741	92703		83643	125206						5108							4313	6223	4946	9448		196410	5364	92840	51186	79091		400673	3400	116362	119504		731		51365	80142				53916							11061
	9450	54822	26284		116154	1767						5111							4317	10284	8878	29127		2517	10149	1028	7091	9921		1289	3620	64093	64061		4878		25802	54972				5892							3950
	4066	148170	56882		79442	2244						5045							4199	56681	9180	81849		55069	161291	90809	5025	3384		84062	3627	79575	51667		55584		6594	399665				8437							3952
	4071	27299	30011		84525	5143						10015							4352	6304	5021	203447		9854	83694	29093	158747	9543		64377	3434	51764	10538		201780		56122	64949				5925							3960
	4082	25945	9158		284358	104						5142							56917	6342	5063	10926		220972	159371	8082	11154	157567		7159	3433	23039	4885		6529		353143	9777				10928							3963
	8174	10171	49856		57467	501						5152							4440	27020	5066	10036		80310	22874	113026	10979	6390		25984	3459	84418	8776		8972		23205	54707				6016							3972
	4086	10884	10296		221938	6570						11240							2660	9554	5089	833		8416	55612	84908	8836	201562		23597	974	54962	8666		478		53637	79050				6095							3975
	4094	81890	51433		158763	6543						5170							84560	6446	5105	26747		23585	341640	6748	1294	1305		7069	3479	51529	7916		283899		54578	83743				6097							9355
	4237	2982	10171		347252	80741						5211							4137	64397	5121	23612		29948	127707	23016	50640	23035		53354	3481	79701	7100		50863		10398	80011				6102							26468
	4121	64094	84516		2875	30813						5284							4543	79801	5045	27143		164091	338322	51088	23022	10161		8510	3489	58493	7919		399949		55301	55625				6195							3991
	4125	64102	1522		202333	22881						5295							150684	6482	5127	1454		377677	89944	8668	51061	961		83451	3500	6399	1952		347404		22911	23395				6251							4010
	4147	9536	64163		1160	9934						11040							4594	6434	5142	6502		80830	55251	5018	3029	10856		481	3587	113452	4867		246329		2266	7283				10313							4014
	4155	81618	81618		10345	170589						8395							4618	51804	5154	8170		51706	54502	7272	10317	8073		79754	3590	84289	11164		29881		23673	1453				6271							10233
	4192	27429	51649		51300	121340						5315							51168	9525	5156	57819		23406	51380	4313	55251	286133		3669	3603	116228	25814		9472		114883	2622				6284							10446
	4363	9349	26020		9891	79092						5584							4653	6566	5167	84246		124565	79977	5592	51382	9133		817	3606	92421	50626		26059		285203	399909				6285							54674
	4205	10550	22883		200942	83482						5590							8736	1317	5168	9868		53838	9651	84262	1824	2882		54799	3553	126282	26958		340419		5357	25930				6304							56667
	4208	25928	513		3386	54756						5317							4661	1318	2118	25946		5236	23554	64976	150084	1662		619279	3554	245812	8106		10584		5358	27254				6319							8581
	4222	92675	6391		11189	147007						5331							23040	6596	5217	55504		256471	79755	23160	10868	7123		9497	7850	6883	2803		23780		254228	9524				85477							4099
	4223	8665	200185		51604	23220						5347							4674	8773	5218	8193		11022	93664	1819	7026	11112		2919	8809	220134	51293		253559		284904	54663				6338							4237
	4232	27075	23474		379	63876						5395							63908	6629	11025	25932		84959	644150	256364	6510	129787		51011	3560	56942	51379		171019		9120	83638				6340							9261
	4248	51303	114049		152831	80119						5411							10	6648	9600	83992		23779	147798	5625	79090	55830		4058	3561	79019	7529		387700		171546	55048				6342							430
	4254	9521	55707		57419	341405						5422							9	6653	5311	8572		389136	80323	22936	23095	3397		56098	3566	201299	9074		5314		51528	5298				11341							10747
	4256	51073	51073		57863	92092						23649							4077	6655	5317	9232		11010	56271	307	9536	58472		10234	3572	11060	29947		57144		57561	6472				10850							4153
	4283	56647	26151		255738	4552						5424							8648	6670	26279	29970		79095	222	157506	3607	8802		79918	3575	4713	8620		151742		171586	6499				391059							4157
	4286	84269	25962		32	402665						5425							8202	9517	5327	10572		84140		29763	165215	5745		6715	170575	55723	24140		195814		134265	7307				9554							4158
	4323	23630	57095		22924	139716						5426							4724	6713	5333	51182		7318		154	196463	91860		3489	55364	286827	5326		257019		25800	471				6400							4159
	4314	51115	64750		11117	161176						5427							4703	6727	5337	3008		54206		79573	84552	91369		145864	3624	83540	55502		386617		56853	79080				8991							4160
	4318	80349	528		23395	127733						5428							4750	58477	5338	57830		54751		2801	1950	6513		79846	3635	56655	10641		253017		53828	55210				6414							23263
	4354	81579	51614		23187	497189						5451							10763	6737	5355	5996		2582		642658	10713	977		2059	3659	493856	81669		57616		6563	55920				6446							4192
	22808	400506	29901		5346	83886						5469							9148	6738	5376	27122		26262		6730	2639	54996		113189	3662	11020	23590		116966		51000	80789				64397							4207
	4360	58505	1155		64405	10607						8495							4778	6741	5450	9863		79836		1462	5578	27129		63939	730249	10403	10268		29070		64859	435				27090							55384
	4478	254552	55352		6345	56924						5500							4774	6748	5463	10165		166929		84310	3483	23632		7164	3679	26271	10761		401265		55829	10919				8869							4224
	4134	91947	6883		200931	118856						84152							4741	7702	8611	9987		116071		5129	5327	55698		10363	3689	79621	4085		85443		874	5226				6558							145873
	4616	65003	10922		91461	29986						5557							9054	8027	5480	4678		387751		4478	23002	54442		10568	3693	81620	5875		55026		420	112398				6567							4232
	4629	5434	30968		575	64651						5558							4807	10733	5493	53981		197259		83448	112770	10134		10981	3695	29089	51567		6003		3852	533				6505							4233
	4627	339229	56616		8425	79747						5571							8508	9748	5495	1503		59342		83460	3963	245806		222	961	55196	26508		116842		5074	140467				1318							4256
	29895	127281	2971		55885	10367						5589							4838	11171	5523	666		54855		57659	7227	8870		642843	3702	90459	51253		3747		10560	10642				10568							4255
	4430	84833	84557		651	54059						9479							4854	6814	5530	3192		399		79827	9501	54534		85406	9452	79447	6815		338811		80339	23654				6523							4281
	4650	84908	55182		57538	23177						8842							4861	8803	5533	55183		7873		55706	6281	55746		22826	3736	60386	84100		6092		56606	78987				6609							168620
	4681	11224	79706		133522	6871						5630							56654	8801	51763	55143		124359		55573	79165	10579		10265	3757	51101	58516		153769		4585	4597				6610							8569
	4689	27166	11014		65010	79170						6768							4883	6834	5592	8697		57559		4681	54757	94103		79589	3764	51523	7551		26038		161725	10594				8773							4322
	4695	79144	55119		9256	84951						9266							4887	6845	9479	134492		140809		3455	27143	2820		10529	9476	51290	51434		146395		284654	29959				6640							4313
	4772	388364	222658		148252	78995						5705							4888	9014	5613	22902		79174		55273	5867	170961		51188	29969	4931	51144		254240		83604	124997				6645							10893
	4775	28989	5711		3547	11314						51268							4892	10010	5621	55861		116844		11173	1836	80820		7850	11081	93550	7266		54886		55186	79154				6648							221937
	4780	54974	84311		8659	2837						5725							4917	6917	5627	84464		65992		9914	9726	10733		7274	10365	55323	3712		8499		10569	79643				6653							4336
	4790	6731	5019		148741	9766						9791							4950	6500	9266	4673		100130890		9778	2731	89944		55163	9314	55849	9203		399947		148641	79888				6272							4343
	4791	91283	51256		11067	26037						5757							131177	6938	9265	7100		79629		10885	6610	23435		374907	10748	439921	84273		6906		144811	90379				6655							4352
	4792	90843	661		203430	51156						5771							5002	6950	5742	9406		757		55266	2295	55084		56895	3824	147841	10767		375189		255403	54862				6660							4353
	4794	26130	84061		3092	133396						5792							5009	6991	5745	9733		56927		7373	7447	27152		54674	8082	51260	11235		83857		56649	55621				53340							4212
	4803	54829	81555		81558	54505						5814							5010	7019	7114	8493		79622		23527	8528	225		1730	9935	80173	55860				8273	30000				5274							9242
	4811	84557	84300		90550	54020						5867							5013	10342	5783	1163		140461		440	149428	1510		80173	3866	10406	10055				5927	9532				10653							4439
	22795	10103	4705		80201	57536						53916							5068	10440	5789	10898		8996		56915	93129	54708		1316	3908	23541	439				80031	56649				6710							4440
	51744	79064	583		80022	2831						5810							5075	7082	5791	284695		55454		1289	114876	48		84752	3910	51726	8607				56300	81558				6712							2660
	4837	144402	133957		414919	286257						5885							7849	7091	5793	64151		56829		84062	57630	23484		6415	3912	151516	83449				116254	6051				6720							4488
	8568	79589	81631		80728	8021						5887							5100	7099	5802	148281		221477		25798	51573	124222		64423	27040	84617	23529				23301	81926				6727							4504
	6556	90871	285193		758	25943						10111							5122	10333	5806	23225		64374		55177	4134	121441		9096	3932	490	64223				57037	92979				6776							84560
	8829	89778	84335		81794	84905						5888							5125	7155	5816	23705		6238		1282	23119	1857		8560	3937	83479	2475				51562	23326				6836							4137
	4921	64927	6923		6294	140689						10635							5091	7163	5827	8664		9590		120534	11107	285315		1368	51176	55055	5196				79692	1107				6845							4524
	9253	116151	51202		115701	1953						5902							29943	7164	5829	6509		54209		90390	3929	79050		79705	3956	9768	55578				154141	23135				6385							4543
	4947	55850	84522		3983	84448						8437							11240	7174	401409	84254		9659		8819	1318	56925		317	5264	9557	192683				84256	54475				9144							4607
	4969	192286	118426		1373	10861						5933							5164	7184	83452	51602		54187		7869	1116	199953		23145	4015	51184	84684				9867	91107				9014							4615
	53827	83480	127262		7104	54434						27316							5184	7262	5870	24145		4983		84437	8704	9156		160622	4016	23484	56413				5229	201255				6888							4618
	9180	29789	27246		54507	144715						9986							8800	23521	5879	10612		81855		23597	23650	89887		400224	4023	57560	51497				55432	28951				6500							4621
	5033	27330	58478		229	114112						5970							5232	7295	22913	10232		94097		10589	8994	57159		79136	51341	6117	8703				50649	79683				6940							4624
	8974	25974	25870		340485	65125						85021							5260	10477	22821	51302		10216		53354	23708	5795		57176	4033	10212	7841				94101	114781				7021							4635
	5048	54149	10755		9670	126014						55859							9463	7332	5925	10268		84824		8510	10912	8607		9002	4035	23366	84524				8540	81794				7022							4634
	5069	22949	26017		576	64763						5982							5288	7329	5947	160622		30844		26610	9744	2321		84230	9208	9918	92703				55304	7917				6948							58498
	5090	79004	5276		55616	115703						5987							5304	9039	5959	4085		56944		83451	2683	729440		4072	54674	79830	9457				9991	55362				5252							4633
	5118	6595	23219		4878	64131						6015							5307	7319	5970	138311		10561		481	8408	115426		998	4046	1397	90693				80157	6294				22822							4648
	5147	1937	51629		84448	26470						10928							5308	7320	5971	23760		23424		2121	84313	26353		7922	7940	147179	729581				81552	115701				8463							4653
	5154	10161	55003		57205	55238						6118							5579	7337	5978	1627		9853		79754	57599	3730		1789	4050	10573	11161				29903	78999				11185							4654
	5156	112849	10093		10993	84971						22934							5588	7341	5980	8663		80270		26532	10615	766		4831	4053	84624	51555				123606	51035				55852							23040
	5159	2882	22916		6529	55800						6158							5055	7353	23179	11072		5357		27230	342945	7041		3566	4056	54443	51433				26276	23082				7042							4674
	51702	55969	10807		54776	10391						6129							5340	9341	6045	23594		55129		285203	55103	84365		3880	4060	404550	9097				57146	10120				7043							63908
	5168	4922	54433		89887	126567						9533							5407	7411	6091	8655		80301		54554	55144	65018		51026	22918	79957	10171				8883	14				7048							4681
	8682	145407	81605		478	50487						84172							5444	7417	4486	9641		339665		54799	5018	55388		5159	4065	80169	7572				353274	392				7060							4684
	5179	143379	84191		4606	91522						25885							8909	7419	6237	8607		84299		22911	51201	10659		1838	9173	56892	23385				5198	57617				7069							8202
	5199	161582	25980		26470	1770						6195							5469	55327	9249	51678		6184		56098	202	57497		987	9450	9214	8819				83851	54498				7089							4693
	5217	114907	115939		79724	79915						6240							5468	7428	6251	11035		47		10234	4313	54962		134549	4066	3622	22933				346389	79716				7091							4750
	5218	29104	88455		83878	55316						6241							10891	11311	6281	165721		23491		79918	1612	11333		55218	4082	5983	56623				84189	10489				7099							10763
	5244	116442	84270		50863	162466						6242							8495	7443	6282	3009		2731		7549	6720	132720		58508	8174	642475	56945				285313	576				10333							4762
	5305	26073	79002		55800	92736						10313							6856	7453	6284	57018		642273		57412	8460	55143		10094	4094	123775	27429				442388	347735				3196							4771
	11025	116841	10654		132158	9732						10856							5500	11193	6275	84722		54793		6715	23426	2971		94240	4237	1774	134728				54503	7780				7164							4741
	5581	51250	11065		23229	195977						10657							51763	10671	6277	10691		26272		79676	201627	9904		1535	4121	5655	23039				255520	56257				8459							4804
	5587	56475	23118		246329	64403						9092							5558	7494	51450	57026		84975		10252	1298	79447		3775	4125	57409	57050				49855	57787				7181							4853
	5317	55161	57153		338	132112						6304							5618	7507	11075	55879		51061		3489	51635	29103		4239	23324	57662	25928				139221	284352				7184							4855
	5327	51181	115992		55225	168002						6319							5620	7520	6340	57152		55840		4204	10548	22976		7412	8685	122769	255758				442179	126299				7018							4856
	5360	6124	79863		23169	220929						11341							5624	7525	6361	51053		134265		113189	954	2833		3780	4147	84268	23474				119678	9640				7262							4864
	5362	5464	2318		127294	83697						391059							5625	7531	10850	10008		9404		63939	55891	1155		114904	4155	10535	79918				23339	2975				9040							1501
	5376	8613	157567		131669	26040						54910							5626	7533	5176	55124		6050		8884	22936	64772		10891	1215	79000	84303				139886	9810				10477							4884
	5396	344405	84232		126393	246330						6427							5961	10971	8436	166378		10840		5338	10404	10844		8992	4192	378708	4704				57094	16				7319							8856
	5413	6171	24148		283298	255101						23616							5631	7528	7869	56852		51809		1947	157506	129138		284	4363	55388	114049				285315	58499				8408							4892
	5414	84896	79810		124801	143458						64397							29893	162239	54910	5366		51606		119392	801	4189		3918	4208	10051	389827				340526	1870				10497							27065
	5447	6431	79058		54715	84938						79801							140683	7844	8293	27345		94240		57470	4950	340481		5125	4223	3430	9521				80323	51333				7390							51617
	5450	670	25853		57188	200008						6470							9050	7756	6422	57630		64859		10981	5908	788		84706	10461	113230	51073				11183	5681				50853							4908
	5453	200916	286075		50512	126755						6478							9317	92379	6424	26002		3431		3995	26003	3726		165	4232	165918	59286				57053	55700				23559							4917
	8611	6207	91689		25903	116534						10610							256297	51663	6440	10776		2990		29777	84168	51115		7094	4242	9328	80179				390940	124801				51186							30010
	5480	29997	9337		56203	55693						8869							5733	7543	6442	24146		5836		27111	4781	27075		79832	4245	84466	138241					3418				7466							4967
	5552	54940	22872		63923	4544						6498							5740	11244	6446	64105		4126		29781	4324	84172		2125	4248	147015	55929					1984				7494							283297
	5573	51011	54808		152573	57569						6567							5741	7782	10174	63979		4482		7274	92154	64388		401647	4283	29028	51307					115950				7498							125963
	5593	79971	55317		164832	441617						6573							5795	27000	10580	11221		269		1644	64122	50509		1231	4286	63976	80775					50512				54414							4974
	5621	119710	10939		130827	90316						6505							5801	25820	7979	64065		1192		55163	84669	23090		9450	4291	221002	23658					22859				7531							4985
	10544	389119	10540		54494	2986						6574							5826	10425	23191	4298		254102		79887	55198	2944		7782	4319	55125	51012					29925				7532							4987
	5627	143888	90580		8735	79065						6513							5837	11083	9525	55503		57620		56034	9688	64321		5211	4322	10042	25842					266629				7739							4988
	5641	64081	64744			10810						1318							9545	9988	6560	58157		51009		30061	10226	1843		129080	4323	55602	29901					55968				80108							5008
	8492	10670	84285			146852						6597							5867	55179	10723	51764		93185		10445	64135	56342		1291	4314	202051	9861					56901				22835							5010
	9265	338328	81556			390266						6598							53916	64395	9016	64838		140738		8509	1717	9603		9538	4318	91431	79077					118442				9310							340990
	5732	29078	79157			79317						6599							5896	2966	10478	389058		9927		374907	2557	55197		93517	4338	26031	55352									9653							5023
	5739	57142	79035			26496						6610							30062	9653	6517	388533		149428		3932	6660	10516		51085	163351	81607	654790									11343							5053
	5742	51313	11332			390081						6611							5948	10899	6548	23481		55911		56895	57659	2626		64115	219972	8416	51255									4752							5068
	5744	130507	9128			392391						9343							5967	11104	6591	23566		1757		158	9653	56916		51375	4354	113115	284161									9061							5069
	9168	5157	5707			120776						6625							5972	10049	6609	60678		9695		23252	127707	1112		27330	22808	79919	51013									8575							5075
	7114	100130613	9989			283193						6628							389075	6787	9612	25928		124997		23499	161742	6502		4522	4360	79682	9587									26230							5105
	8073	79810	23510			256148						6632							5990	10455	6612	51690		90411		1316	7189	6663		165530	4212	137075	30968									6041							5118
	5783	26121	58490			347169						6663							6005	8575	10769	54962		9725		9563	22980	119692		2629	4488	51175	56616									6183							126006
	26191	64924	11319			390066						9580							6007	9802	6640	10410		23371		6415	1848	56751		80177	4134	91012	55148									9467							5121
	5787	27346	4595			390064						6659							6014	3550	6655	51388		55214		55654	83941	257		26872	4616	79784	79676									26751							5126
	5788	5018	9209			119692						6667							6016	6059	9580	1164		9788		90203	10928	7111		55843	4618	157570	84515									59307							5046
	5791	3316	200845			11202						5270							6013	11342	6670	51373		56994		8560	10397	6345		9580	4619	284613	55269									10559							5091
	5800	201232	283232			30846						5268							6097	10559	6678	55319		126969		472	9914	782		91703	4629	23406	83759									6729							5148
	5802	51022	116138			54738						6692							6098	8243	8877	401541		83862		79705	7389	83541		57604	4620	79075	617									6879							5161
	284119	27304	23141			80221						10653							6150	6729	5269	400506		339479		5813	122961	2200		6624	4622	81929	23203									256302							29943
	23258	84168	81610			130013						6710							6154	51684	5268	23658		956		50619	91612	55247		30811	4626	5985	55421									5412							51702
	5880	493869	203259			197358						6712							6161	5412	10927	51070		5908		56963	5793	10111		2224	4632	63898	8858									9429							3651
	10235	375704	79587			79822						22928							6173	22803	6692	26156		8566		1428	115362	54828		4783	29895	85409	168090									686							5232
	22821	51020	64426			390212						6713							5132	9429	6710	79077		2202		92140	8498	10544		11031	8736	10331	64429									9391							9463
	5947	57804	51706			55229						949							6209	1069	9517	126282		80230		57176	51302	7580		6271	9172	151648	222658									26063							5304
	5950	64852	11054			728215						6720							6218	9391	6722	220134		25979		51645	64787	4987		10437	4681	27076	5718									4214							23396
	5954	440836	54965			55201						6721							6222	64326	6738	91582		9744		55299	2317	79628		5476	654817	113026	661									26960							5307
	5971	58489	339123			93627						6774							126638	6416	8553	83641		7706		9486	3490	7026		60312	4689	80346	83658									11201							5579
	5973	883	387338			8989						6780							10313	6885	6804	254042		113277		10992	400673	6510		5152	4695	286826	27330									57715							5582
	23179	79136	978			26005						10963							6258	1326	6810	79019		64772		10575	10290	539		117	4703	125488	55664									9455							5313
	6004	10849	79156			11326						10733							9971	5594	6812	9410		221692		27284	230	5569		2207	4772	4796	23066									51188							5317
	5999	92840	57510			6344						9212							6262	26960	6814	55269		54899		23336	10628	781		10954	4791	51141	79570									10595							5055
	8490	54968	131377			196500						6790							6263	4682	6836	55290		1611		2806	1289	84889		151295	4792	94032	157657									5527							5327
	6091	254359	548645			81846						8553							6271	5000	6382	79706		84926		83874	115	2847		22837	4794	144347	387787									5529							5340
	6094	29058	389792			23105						6809							6274	5001	6385	11060		55313		4831	79786	3233		22808	4747	389084	55207									10955							5345
	4486	170961	192111			121601						6813							6291	5682	6892	8858		200958		4621	377	7295		391253	4803	343099	116225									7447							51297
	6196	80824	10954			9162						6830							6296	5685	7021	55723		64771		1789	401013	54434		79642	4811	646174	8559									30814							5361
	6237	10100	11108			9940						6837							325	5687	7022	286827		125476		84154	10103	3339		22822	22795	115265	4705									440275							5396
	6281	11107	51218			222662						6839							29106	5688	5252	83540		5526		9070	1311	6347		29952	4826	93343	6634									26499							5407
	6284	29800	201931			671						6385							6338	5690	8463	65110		80019		3566	84249	1950		134288	4837	55559	112495									11172							5409
	6275	147183	23070			9508						10460							6340	8452	7005	10403		54838		51006	2741	2782		165324	4846	338949	9530									94121							5414
	6277	162605	23214			374992						9015							6342	8533	7006	84930		22926		5159	7869	22846		8651	4853	26147	124454									51734							5423
	6280	28970	10844			283358						9013							11341	5955	7010	441478		151176		112970	79796	7329		8496	4883	10529	133957									4189							5444
	51450	5189	79586			158248						6500							10850	10987	11185	10528		54863		1545	1787	254122		6711	6556	55165	80895									63875							5453
	6320	114793	11321			284131						7022							6423	9994	8848	26271		55684		51520	7069	51312		85458	4892	79188	57222									21							5457
	6343	79623	55234			26824						6929							6652	64946	7045	132320		57761		1838	11240	23175		55294	8829	56478	10291									57619							8909
	4481	256691	30827			54985						6944							8991	51138	7048	81620		85441		54819	5110	7227		1489	51617	122416	54732									9315							5620
	642658	27235	2733			55893						7343							2487	51188	7060	29089		9673		51065	26610	126299		54566	4915	1540	26127									79001							5624
	6347	622	80025			6318						6950							6424	1968	7078	27257		9635		83737	11217	56924		6646	4921	7517	55849									10447							5626
	6352	11062	57190			386746						22822							6435	9156	7088	84154		79695		56704	10749	9752		118429	9253	79571	84335									51147							5653
	6354	114908	55298			341799						8463							6442	9131	7089	90459		347735		84320	80854	26031		170954	4969	85403	94033									84313							5694
	5176	10196	54737			164127						7005							53358	5527	7094	4922		9473		25902	3710	2642		55312	53827	166929	646603									56005							140683
	51150	142940	9675			881						10189							56961	10955	7099	84955		25849		219743	214	4714		84842	5004	9851	136242									27230							9050
	27020	83636	128866			85508						7027							51046	8454	10333	4931		8638		10469	27436	3790		27434	5005	387751	13									8209							5724
	8436	23682	81857									7050							23309	440	7125	56605		155185		3141	27230	3479		257106	8878	388730	5635									8994							171558
	2734	143282	127731									7074							6495	10483	7127	9654		221955		51388	80270	27097		126520	5033	83450	84522									27010							5730
	6404	23160	26090									10155							6554	6726	8784	439921		81552		5959	7532	5494		837	8974	9847	55105									26994							5740
	7869	219	30851									8914							6555	27095	7136	9150		8972		4253	10207	10574		53335	5069	5291	127262									56521							11156
	64218	89853	22796									10469							9058	6130	7139	27258		55002		7412	11177	395		9021	5105	118490	55254									25803							84867
	23176	84105	54994									9414							9194	64343	7168	51260		55601		114904	285203	89		2015	5118	283385	57696									4241							5790
	6414	9829	79794									7083							6569	9950	7185	136242		54929		27183	26998	35		10312	5121	55582	58478									6583							5801
	6415	81932	79753									7102							6582	11172	7188	10406		8821		10418	3094	27040		712	5133	57823	54780									274							5803
	6688	85007	23061									1841							6584	2992	5359	84709		5336		3918	116151	8910		348093	5136	51192	80219									5294							9543
	8910	84251	23299									9191							9963	94121	7205	203076		9764		84706	64327	151354		54363	5151	221421	55161									10157							5830
	23616	7108	65992									8993							6514	4189	8626	57680		9780		55384	51011	4033		22983	5156	284254	80146									7064							9363
	6474	56928	84364									7153							10568	10730	7267	116442		57476		5270	4058	8528		286319	5159	10633	23219									7274							53916
	7903	219621	65082									7163							6523	23556	7846	80774		1849		165	80148	3021		26511	5168	54892	441161									3006							5896
	6494	22836	57404									7164							8284	54148	7280	113130		84679		7094	10668	23326		400916	5175	29899	84072									27120							5916
	6560	125972	84305									9618							26952	29088	10382	51126		84918		79832	8534	78989		56886	5179	165055	10204									26269							5948
	10723	54854	65005									10293							6616	63875	203068	5464		146857		2125	10099	55248		146227	5199	93323	79568									84893							5950
	6517	23426	27158									7018							23557	8050	7314	8731		58504		1231	389816	1207		57563	5207	124222	8562									51761							8608
	6546	10058	26118									7205							9892	117143	7319	25789		23780		56122	2059	2533		9258	5217	51375	8189									9394							5967
	9353	23062	51604									7157							10769	10447	7341	84617		127707		55646	23151	114876		5305	5244	9786	84153									2182							5649
	6586	29785	114879									7262							6640	253725	7358	25805		55359		9450	10763	8405		83706	5251	8534	119391									10020							389075
	6591	91828	80851									7263							6654	57102	1809	6637		54502		129080	9541	3960		24145	5305	255104	79017									51540							5989
	6623	54541	56975									5709							6662	221830	9094	29960		4939		10791	5090	55287		1880	11025	25896	5162									9466							5990
	10769	79101	84514									7272							53340	51493	7412	60673		83853		1291	10314	8569		1159	5308	11275	79751									1891							8625
	6646	158763	26353									203068							12	51491	7424	65109		197322		23625	54602	390010		883	5567	94239	25980									10267							9104
	6664	29085	379									7286							5268	27230	7431	283742		58484		55765	7164	7454		655	5311	63932	115939									55872							6007
	54345	112703	79718									7298							6690	9868	7436	6119		5446		64115	51439	5100		4644	5570	80329	84844									8536							6014
	6678	6230	55905									7301							27290	8209	51393	55039		255626		147495	1947	197370		92979	22925	114799	25949									58528							6017
	8877	51751	9093									11338							10653	8994	51186	55131		10644		90268	10568	10550		6354	26279	79622	55604									55975							6091
	5270	79711	23543									7316							6708	27010	8839	10212		25809		1052	55186	10044		148327	5054	23310	23357									85415							9376
	121599	153657	51586									9040							6712	27067	81029	9918		57552		27330	51734	930		64581	5055	10024	84280									55268							6098
	6711	27314	54187									7317							55342	26994	5325	79830		2644		4522	9793	1675		10243	5327	64785	157567									113235							6161
	8405	9380	56913									7328							729014	9706	7584	84844		57464		10906	222	23119		57016	5329	79365	24148									10106							5430
	6786	116843	84062									7342							6699	26520	7681	286053		84680		5438	3995	5527		117584	5360	9401	57176									115817							126638
	6793	64077	5546									9100							6707	1678	7589	26173		10026		10201	642843	64332		23186	5362	79364	79810									81619							6258
	6817	22921	80142									8408							6720	2287	146198	151246		57462		5471	85406	171019		51592	5376	284023	54065									83988							9971
	6804	84879	8370									10497							6748	26354	161882	10669		144404		2948	79589	6038		1514	5396	80714	27346									55862							6261
	6850	6142	84779									7374							6776	10539	7543	51645		29925		59341	51188	84694		221955	4860	64332	51499									642843							6262
	6382	80224	29888									7375							6781	10472	7791	65997		84102		8572	2530	6627		10653	5414	9123	9337									57862							6263
	6876	6203	84342									7392							50511	9559	1043	132001		83857		1271	55332	3178		6603	5444	22854	22872									57655							6274
	8407	164592	55379									7407							6863	27309	23601	51157		8804		283537	928	2130		25791	5447	26586	56986									4925							6279
	6533	8537	26036									7430							10716	29761	2113	28985		54625		55843	4852	92840		7010	5450	29842	80757									10857							6280
	6913	100130890	10422									7443							6915	51451	2687	56892				91703	1265	1028		221472	8611	23327	374969									9099							325
	6909	90865	55695									23558							6919	9218	10082	10969				1104	54206	23216		284611	5468	83884	28960									6386							29106
	6916	64969	84934									51186							6920	9200	9219	121268				30811	10370	90809		79094	5476	7227	27304									10553							11075
	6925	51309	54480									7458							6939	1876	8575	23560				11031	7274	4291		6236	5480	10317	55192									27347							6337
	6935	3386	55253									7465							6940	51182	26230	54442				10437	1512	10912		9643	3959	5026	57151									8434							6338
	22797	54517	130557									58525							6943	30001	6041	9837				60312	64236	1718		51406	5530	1288	284382									2530							6343
	5252	11189	8427									81029							7021	26269	6443	440955				23312	55163	9744		8867	5552	10216	29923									57111							6354
	7011	83448	64418									7515							83659	5996	10252	642475				10580	84256	6240		10040	5577	3148	118472									6526							5176
	7041	65993	55846									7525							7015	26224	11197	84168				5080	217	65989		7791	5593	3930	90580									8999							6652
	8848	155368	59338									7532							7016	2182	11155	79072				336	4502	54205		10053	5621	23239	84759									9124							7869
	7045	10581	81532									7533							7031	23595	976	27177				157570	6452	8082		84866	10544	117178	29974									51599							10507
	7048	26353	83743									7528							7043	9276	27071	122769				80781	79836	8847		2307	5627	22911	79000									10615							6447
	7056	80975	55625									80108							7053	6683	7786	9319				83903	53349	85358		56256	5641	23266	79035									26958							10174
	7058	196403	6618									8187							7069	29766	30811	790				22808	56895	55858		26994	5664	23424	55037									29851							53358
	7059	7371	23395									7589							7082	10787	11000	84285				9466	51733	11187		92521	5699	90637	79006									9135							56961
	7067	9590	112616									55734							7086	79366	5955	79000				1301	5783	3003		152519	5733	144699	51067									26993							256435
	7070	2745	1455									64375							133060	1503	8454	378708				317781	149483	10615		84259	5739	11168	10621									9034							51046
	7071	79664	56926									9070							3196	27229	11328	64943				54700	26268	6242		4051	5744	84080	51765									7984							23309
	7076	1369	23523									8815							7123	8880	10134	55388				219348	79774	646486		7114	7114	9942	23555									55729							6495
	7078	83943	1453									10380							7137	90417	26499	11332				3376	80772	7007		7940	8073	6535	91687									10265							6511
	7094	57161	124944									11132							8459	55872	58473	10051				84987	36	9980		147323	1843	5358	58490									54566							6580
	7096	139728	5917									990							7222	84274	23612	51028				6711	10023	3983		79666	26191	2491	55114									10279							116085
	3371	10715	1653									9653							7223	55151	27143	26355				51013	79890	8668		1303	5787	339665	8895									10404							6517
	7125	85407	53918									3615							7253	57489	4189	10421				85458	8560	27076		4969	5788	7283	23165									373861							6521
	7127	27439	51292									10603							7263	23029	10044	26528				54566	51272	51201		27128	5789	84073	57530									55312							6523
	7130	64979	23243									5607							7276	55975	10347	10409				9332	9605	9989		3487	5800	283643	51366									51272							6585
	8784	84545	285381									9219							7306	90355	51172	84466				4791	83986	7272		4208	284119	54793	79730									9073							26952
	7145	10626	9524									6787							7311	85415	154796	147015				3687	317	202		149345	5806	5984	219557									23608							6753
	8460	25984	79717									9061							9040	8887	9315	91687				22854	2873	361		285755	5816	286676	115795									4675							6616
	7185	64129	54663									5093							7350	51642	57035	83660				1805	63932	84262		64781	5837	29799	84181									11057							9892
	7188	54578	9044									5704							8408	90806	51147	167227				1477	5412	221061		3693	23258	63940	128876									54623							10769
	11277	4017	83638									11099							10497	79172	221035	27340				26747	400224	26266		4507	5880	11270	283232									90060							6641
	8626	133308	6675									26230							340260	55651	3490	152519				5450	79912	9211		79746	10235	6941	51603									222487							6654
	7225	148789	6050									6183							7375	54931	27067	9129				118429	79136	23404		54829	22821	4200	57645									51660							6656
	7846	10398	23210									26751							10062	23512	9706	9221				56061	55324	5625		8878	51655	8520	25989									23024							6665
	10381	2266	9130									6879							7384	57488	4241	55125				170954	11156	58498		51582	5950	23568	116138									10809							6690
	7305	10417	10920									10616							7389	55847	27173	55035				84842	1798	25847		728470	5954	7468	79738									83592							27290
	7345	60626	79991									11313							7356	134492	8572	26256				5333	81631	11073		57804	5971	991	163									11238							55342
	7358	55107	157313									4214							51151	55862	29761	23092				5229	80024	5558		114793	23179	1063	89891									51573							729014
	1809	220323	3656									4216							7410	55629	1876	83732				2824	9486	84902		55076	5997	56853	51533									2134							6698
	7409	6988	54478									5603							7416	3903	6297	6421				6404	2152	56997		3624	6094	28231	64180									163732							6699
	7412	55117	5226									26960							140679	1741	8076	113177				5777	9765	157506		1759	4486	28232	81610									50808							6704
	7424	51733	7009									8505							50853	5356	10631	91431				9145	4072	51634		8394	6253	2590	55040									26471							6707
	7431	10758	156									11201							7432	4925	27120	51362				6094	667	29763		387758	6258	94240	81602									10254							442038
	7450	1455	4287									9455							140767	3093	27122	26031				257106	376267	4242		2303	6284	23234	11062									23457							201254
	9948	5193	54583									30811							7472	10857	29767	222229				419	84272	80835		54866	6275	157313	84881									10959							6804
	8839	404093	112398									64946							7473	8674	10734	51477				837	10572	5836		27163	6277	79733	26263									10628							6833
	80326	3680	55353									641371							7490	9527	91663	113115				140576	388228	26003		9651	6280	55172	55630									51226							6853
	54361	9120	533									51188							7494	10651	23564	9688				9021	55094	154		84034	51450	1727	115650									23597							6857
	146198	145567	5889									9156							7531	6386	10267	8498				2909	3880	51129		976	6296	3835	55274									11068							6866
	7791	3376	172									23464							7584	5716	9258	9493				8294	29915	84295		84455	6324	5256	54965									9528							6869
	11096	81539	96764									9555							7732	9352	29945	10238				7073	529	1101		114569	6342	3855	399818									9367							6876
	1043	54663	55330									9448							22835	10553	342371	25790				6836	128338	83595		403313	4481	8208	142940									11034							6887
	1316	790955	55589									9131							7545	27347	57333	79919				712	1545	2801		284352	6356	10194	64210									10099							9238
	50619	1491	23174									29127							7546	8763	10106	622				348093	51065	51626		3589	6347	55715	57125									6642							6909
	10516	8225	29946									55718							7547	10431	90806	255324				55080	4690	9688		131583	6351	54873	54859									57515							6915
	2533	11041	7511									9368							84107	4841	23589	55038				7088	57561	9329		4360	6352	1192	10128									11337							6927
	9908	55084	57130									9183							64375	2530	115557	23268				6722	987	8892		58489	6354	57620	79768									2000							6928
	10912	2739	55911									6132							10551	4850	84193	10196				129804	134549	84310		79709	6372	92797	548645									10518							8115
	2687	55829	4597									29117							59344	4076	55861	132204				92454	25870	5224		3597	6387	29855	5547									23478							1791
	5598	874	92799									27077							23632	8999	1741	79075				84306	397	84696		122046	5176	9631	6875									10330							83659
	23344	420	91445									440275							11343	11164	10857	22974				10295	83604	9611		3937	6423	53820	84924									8504							7015
	55714	1608	7920									10926							4759	11218	10549	83440				8480	55218	79000		79567	8436	149428	221302									22927							7016
	6452	5860	79643									10036							10178	1163	3241	5985				2593	23760	10078		3162	6402	51631	51400									4257							7031
	7097	390916	126308									57062							29993	27434	85480	23650				89953	9528	335		23457	6404	51735	10954									26287							7033
	10673	55825	26092									26499							5172	26958	9064	9169				3196	23774	91750		166824	10371	205717	79027									23417							7041
	9839	55353	1981									58473							10742	9135	8434	84961				81553	138311	118472		6337	6414	9735	55180									112770							7066
	976	10643	23355									120							6000	9034	10791	128602				9258	3988	57659		80114	6415	9725	9755									1620							7077
	221472	129080	7030									10907							11280	23204	64840	85409				570	8869	79827		1012	6688	55215	84310									64223							3196
	7786	136227	25948									27134							6363	51293	8766	54984				24145	80279	55573		5874	6424	256933	389084									9516							7134
	4215	27244	54862									9807							6444	64841	8999	151648				56945	51157	4681		4015	8910	51634	219621									6451							7133
	5352	81035	154881									6502							9467	8935	30061	27076				655	54499	55273		57165	6446	23371	388389									56674							7135
	23627	80765	51441									10061							59307	10556	25791	5547				6238	9879	29984		91894	4068	734	84279									26061							7139
	30811	5881	56951									57619							55333	284695	54810	7690				84632	1535	10345		57662	6457	131096	79624									64327							7142
	50856	27113	116988									57819							256302	51582	3664	389792				148327	3775	115265		3855	26578	151651	85509									92822							7145
	8291	79083	27042									8220							9429	10404	2983	23160				64581	83988	126306		862	10580	7029	388701									55891							7166
	3671	55217	10994									10523							11199	55312	83593	10813				79258	23530	9778		341	6474	219348	55081									10924							8459
	11328	27303	10025									8662							686	9073	10404	22894				2867	4253	8076		11277	6482	90379	60484									5030							7180
	3663	125058	81926									56915							2101	9306	51272	4796				246777	1191	5362		3664	7903	54862	167555									170680							7186
	10838	54894	23011									10447							2103	11138	8671	50859				28984	9863	10885		22795	6495	116984	220042									729359							8626
	7941	11226	23135									81488							2104	115361	56624	27333				117584	8992	26499		3108	6560	23138	116113									30845							7178
	79930	83464	23125									56061							5602	9482	23608	23252				23186	9054	122961		5066	6510	146439	81873									26273							83942
	5166	64764	4247									51147							90993	26985	4675	389084				3275	55034	7373		5590	6581	79669	55140									84696							7263
	51330	170692	55051									85476							6157	51660	11057	343099				151525	388581	114798		154141	6517	373863	23214									59277							7270
	23612	5831	23241									85465							57715	9166	4007	25861				221496	9429	26230		23294	6546	55227	125875									7084							7276
	10057	80760	9972									121053							376497	90410	56034	54854				115106	6319	11161		245973	9353	115004	375686									132014							10381
	10713	55526	11285									23269							11001	3612	6100	9481				23052	79832	890		1734	6586	56256	11077									56882							8408
	221035	92745	90809									9026							10998	51602	56474	150372				80765	11005	220929		8045	6591	10865	54937									9792							7369
	7226	283078	221150									27067							55350	8615	29950	10248				57826	26287	64601		27286	6609	339479	164395									23119							10062
	9531	25963	115761									55504							8399	25939	25798	10529				408	1119	3699		26262	6614	160728	283953									9071							7377
	57447	23420	8428									51512							225	10915	10563	55165				84253	340146	94274		9404	6615	2568	79903									81030							118471
	8412	196743	51535									26520							27445	23590	2327	54544				6603	5211	83697		824	9892	124739	118490									220382							64072
	3490	117155	8893									4241							127	8624	55577	91828				6206	129080	1289		58191	6623	116840	90423									28955							7410
	50810	6571	84231									26233							10164	4085	25825	9489				8834	30846	84062		120	54861	55135	151242									23741							140679
	8572	93649	7917									10472							641371	55660	10439	79173				25791	10791	401013		9168	6664	55731	144233									11112							7433
	64222	7915	88745									9232							8653	58155	5654	54541				54520	64747	55177		4747	54345	79990	54737									10144							140767
	25897	80031	51035									124221							114787	51567	3188	80155				84164	54893	7159		254102	83595	78995	9757									58472							51393
	23536	222553	55071									29777							10595	51377	56265	283385				443	93517	5144		2313	6672	91107	8790									8195							7471
	10148	81558	10120									7064							5527	51465	26471	10946				221472	84876	114881		50808	6678	145483	84058									11264							7472
	26524	374986	14									7296							5529	3188	7551	127544				284611	55765	120534		81618	12	91750	127731									29071							7475
	10631	8835	79137									7274							81849	6815	1627	11116				26160	6729	51755		6280	5269	154141	80223									51108							7490
	23308	113791	10383									2072							51295	25994	51421	254956				94121	79648	84971		83481	121599	153562	150379									26998							151295
	51232	23301	9919									6297							9368	84100	23597	127003				79094	6558	8819		3945	6711	54930	729920									81890							5325
	27122	25929	51759									30001							27283	64225	23671	57634				6236	147495	55507		4214	8405	55835	339390									81							7584
	9863	55640	55713									55294							25823	10988	9203	84933				84299	57575	9732		8862	6773	221150	23524									64122							7536
	715	56659	79716									10908							10493	26292	8702	138065				8867	23433	8708		6615	6775	10160	81887									116362							54993
	50805	27072	54915									51761							30814	10254	64175	29899				55661	84858	7069		813	6786	83481	283989									2030							7545
	23428	79692	55738									25804							114625	10959	11235	81706				5252	3861	10589		2014	6793	9711	6992									64094							7546
	10636	81037	8833									9394							4817	51144	1805	647215				10040	974	53354		64762	6817	57650	51447									23753							84107
	8406	689	23381									2182							4958	10728	10099	170954				23604	59341	8510		9770	8803	22875	51691									9709							64375
	666	340371	55204									10020							6188	23597	6236	57082				7791	53340	4116		10326	10060	25862	84879									114876							22917
	11237	10411	23392									10165							203447	60592	6642	93323				10053	8572	3183		399	6850	57217	151531									83661							10551
	9258	125988	54432									11200							10110	51074	2308	51691				11266	79001	10749		2296	6876	79959	79794									23410							10297
	65055	26007	10489									79366							9607	10944	11187	84879				29785	8195	25776		92162	6533	84083	339745									80274							23632
	57333	54981	79693									4678							11172	9528	23787	135927				23246	283537	9088		7837	6899	55733	84259									10782							2829
	55752	57589	57134									10054							94121	9367	9415	135886				23047	84179	26532		25960	6913	100131211	164592									54469							60676
	79668	80019	26232									3192							728937	10492	26137	164592				254359	9709	80270		81029	6909	94101	8537									56937							64388
	115557	4139	339451									10445							1468	5214	10518	84991				29843	4247	11177		5597	6916	151176	55054									57045							10022
	29080	127018	121642									90417							54551	11235	22927	79831				65999	79089	563		4065	6939	81839	196528									9351							3645
	3903	56950	26259									90861							79258	51174	4257	79866				10318	4783	64208		84624	6925	23443	8898									80195							3792
	10538	653383	56257									55872							64240	23788	112770	27338				3484	23677	80724		2668	6935	1062	155006									79641							4062
	8417	84814	55262									5514							21	11034	6451	6305				6609	6271	27018		23179	22797	84904	326625									84418							4326
	8704	22839	79778									55143							8170	51699	57722	134218				9200	6566	55871		375790	7010	768	64969									29083							4759
	8434	60436	8896									85415							57619	10099	5196	55103				5973	27202	3248		60313	11185	54801	79866									51060							8431
	10904	51006	54776									55268							54534	6642	3300	256714				253827	30844	2919		23258	7011	7398	9852									131616							130497
	10791	57535	27315									8697							84313	57515	220	23097				92521	64776	51011		54894	7041	148979	55322									55831							5650
	2892	8577	327									83988							80254	55860	64327	10024				60528	2982	2953		54972	7045	4898	57404									27075							6363
	10678	4878	57609									23512							28234	10294	5937	7862				79959	5152	56098		64005	7048	10420	80727									23423							6578
	51807	60558	55206									642843							8209	8802	55879	27436				7114	57504	10234		329	7056	347735	84305									51303							10537
	10801	80144	64761									29781							8994	8655	9547	9831				7940	26128	6915		56884	7058	80157	10024									84269							11197
	50509	83478	7994									55798							57447	29107	4059	84417				55759	57415	229		286077	7059	8638	27158									8270							11199
	1730	23014	4863									57655							27129	54851	56704	9401				4629	79885	57412		11328	7070	340277	83448									97							1185
	10156	129303	1736									10452							56344	51444	5473	55917				5950	26984	6715		1902	7075	79912	113174									9443							2104
	10898	114112	55700									8666							56521	23478	729359	284023				94032	6648	23078		161	7076	65981	2081									6399							4296
	10404	79885	54841									3181							25803	10330	7084	9683				4969	80781	8745		153562	7078	8972	81688									26286							5602
	1912	126299	124641									27347							4241	8504	51315	64332				10994	22837	8534		5216	7096	7988	200316									84276							90993
	51379	79414	65264									7257							2287	7322	56882	9123				4026	22808	4719		2001	10333	729440	283149									79140							9815
	4694	123606	124801									6626							6583	4257	25920	23369				4208	1301	3489		3459	7111	9055	7753									54463							376497
	10266	55623	2802									4841							27329	51808	220382	7371				149345	22822	80194		4357	7123	79728	196403									84233							11001
	4210	64755	4294									1366							57864	10048	6038	7918				55970	383	23151		3695	7125	55247	9698									90701							9454
	54567	83878	3418									7919							10157	57018	10327	7023				7205	2132	63939		163732	7130	55601	23369									60343							254950
	54518	56342	93129									57111							11136	9419	30008	84662				64781	29952	8884		284161	958	54929	26586									51115							23154
	10203	374882	55201									4076							9200	6451	25945	51561				3693	57862	5081		84418	939	221184	79718									51307							225
	10402	84894	1984									9733							7274	9604	58472	83844				4000	55971	91687		1181	8600	65009	122953									55101							10164
	11230	9960	23020									11164							7113	27247	26002	8936				8818	165324	84961		10184	7136	55159	51561									58505							641371
	25824	56204	1635									25791							8076	64327	51310	55166				23549	4931	1347		58473	7138	5336	10272									116228							8653
	9953	84918	57600									1163							1991	64328	55914	23670				8894	6340	116236		55083	7140	64779	56155									79752							114787
	29950	84456	79720									51599							3078	10240	53826	57626				23363	85458	11060		1809	7145	55746	83844									51614							10595
	2810	134548	5445									3664							27120	10438	140609	51384				8878	2272	10981		56683	7166	11073	56996									51635							81849
	119587	84189	6832									10615							26269	10924	3995	81693				25825	22854	3995		5051	7168	7840	29952									51076							3671
	24145	11007	23108									10126							8786	9551	2982	25984				80326	5169	222		55670	8460	5165	84701									91947							30814
	23593	54619										8106							29765	64844	116362	55287				80185	170954	11228		59345	7185	54821	56114									149466							64600
	10232	8516										6048							9466	30845	64102	51068				201595	55312	3350		8974	7188	55916	57549									64802							23626
	10439	169611										8724							165530	10008	81618	3148				10867	7941	1504		27254	11277	8481	51264									84992							10077
	5654	129831										2803							85014	26273	64838	29097				178	5229	10265		11025	7846	146857	81786									54858							114625
	2134	55612										7984							90324	64318	9111	157506				55076	54963	10681		9847	7305	83990	57120									128061							8618
	6369	341640										55729							9424	166378	79987	30836				375323	79669	201163		5563	7350	161291	5546									196294							8224
	56265	151742										10265							55975	90693	57045	23261				1759	196074	128209		9942	7358	195828	57648									84888							5420
	55076	90362										54566							85415	51315	28959	1104				9821	51691	29777		6004	1809	89782	29888									28990							203447
	11186	58499										10279							55268	57461	8029	121260				4605	160335	7850		219654	27089	57492	146223									10206							8591
	1627	55359										1912							113235	8601	25928	57661				3611	55741	928		84959	7409	22874	148789									388364							83881
	403	57616										64151							10106	56852	79042	11309				9480	84937	29781		3171	7412	1870	8564									255252							79930
	10611	51333										8859							10449	9071	83719	11168				1374	837	283571		427	7424	114990	3930									94103							26608
	30818	27324										23608							55862	81030	23676	23450				7813	92211	79887		139818	7431	4939	55170									9789							51207
	8722	167681										23225							146894	6789	27075	84080				387758	2909	10445		2202	51393	146722	23047									29965							64240
	26137	139221										25766							84817	55017	29937	27097				167227	290	217		650	7448	10426	152518									64083							8170
	11035	51554										10084							55629	23741	7165	80381				55760	9021	374907		1154	7450	261734	8427									6120							55521
	8986	9760										90060							27295	51185	116228	55086				27163	64375	4815		2624	8840	10602	26140									7386							54888
	93978	347468										23705							5507	54822	51070	158947				6919	286828	3932		10846	8839	256380	29896									283377							28234
	64581	124930										8664							27347	11112	84266	2491				5439	64838	56895		1763	80326	84440	59338									246777							57447
	9604	133584										9937							64344	54107	91947	55117				93081	142679	54674		7553	23414	146956	51231									84557							25946
	7462	221061										3612							51087	3187	80700	84872				84193	6001	4076		29969	7791	9088	23378									27248							27129
	5196	26235										22976							143187	23279	201299	57122				23592	10439	54861		7130	8745	23178	1455									134637							8193
	4070	4294										51602							27255	5862	25957	7514				6834	23237	1730		4835	11096	83959	64405									199857							4241
	4154	2047										23593							8493	9097	84641	83874				976	10477	10422		7464	1043	5522	11247									79774							9313
	10962	389840										10809							8192	10135	90843	283248				7450	1030	3832		9455	1316	9681	9152									83734							27329
	5937	123283										10450							6234	10213	84557	10886				131583	27000	11335		8497	10516	135152	26779									10103							57864
	9569	219899										10915							3661	8195	401494	9120				4360	10330	9563		6285	2533	2317	124944									79370							10157
	9547	57604										29979							9124	55012	55284	81539				58489	10295	6415		219738	10912	23224	63894									29108							11136
	57412	50512										4085							51599	11264	79064	23513				27346	8536	284018		7025	2687	83856	374569									6901							1991
	3669	84340										51567							84519	55288	23087	11015				10047	89953	55105		150771	64388	10644	3376									135114							27120
	10318	644150										22985							552	55819	79887	27085				56947	400916	10023		1435	10870	114826	22838									2519							10395
	51129	29925										23598							29851	29071	54431	65989				79567	10644	84146		9519	23344	9657	285381									57104							57830
	90693	9752										2134							2983	51108	23203	6941				23457	1287	79890		956	11343	93210	196527									22980							6450
	30011	252995										163732							25873	7572	9865	4200				3895	9723	8560		2055	55714	55791	81539									220963							1761
	29015	55968										10432							10265	55914	51449	219699				1040	81602	51752		5576	6363	54739	11015									64747							10215
	50515	222										8260							10368	64105	317649	7464				595	84888	644815		404636	6444	153328	91289									51449							116448
	5366											58516							55312	94241	22800	6633				23683	84144	6839		23333	6445	143	114885									36							50805
	27345											2874							3083	2764	51246	27063				65263	24145	3712		9936	7097	8847	113402									83752							9466
	6038											51434							27179	64163	91894	7468				2926	9725	11269		60370	10673	7776	22828									79589							4355
	30008											10728							26525	9709	8045	1491				80114	5191	83943		7357	11274	84182	54663									55971							165530
	27299											80324							51692	114876	11080	4249				1012	883	23145		54853	11155	6936	83638									5096							80312
	10800											51343							148281	56623	94056	3010				25897	10559	5412		3772	9839	22859	2979									10226							54097
	25945											10270							4675	3658	83658	991				1267	271	4622		80323	976	84102	58495									84309							129049
	26002											11165							10402	56945	56998	1063				1032	60481	5724		57124	221472	80323	7464									9541							489
	55501											84273							8668	51649	22906	56853				11052	51409	2180		124460	26548	55732	6633									79719							64344
	2121											81624							84254	55173	22949	53828				4620	9099	6363		11237	225	25936	51263									80148							51087
	140609											10767							2327	64432	6990	7307				901	9318	2769		57475	50856	55509	1108									91894							3886
	51705											24142							10612	63931	441478	6880				113	79802	1428		84678	3671	201973	3010									84984							2892
	56548											10552							83592	9111	79777	23234				4071	57016	2071		6441	22914	3065	8419									5711							64840
	3995											8531							85329	79723	10161	85395				2191	117584	128602		79098	4958	118442	23431									51728							7100
	29126											5832							11238	9069	26010	84206				91894	3382	26548		58527	11328	79902	8683									115209							10394
	2982											86							51179	10782	54918	51203				57662	57515	201254		5218	3663	84225	6472									116151							1952
	59341											10055							55544	54469	55266	55920				55958	10653	11156		2022	7941	25788	9130									57132							10231
	116496											11187							23456	60491	55296	79733				3855	23220	283375		533	79930	651751	10920									283871							4753
	11221											29107							51573	80762	7570	57019				7021	116843	51645		116832	5166		9943									56998							54810
	9535											4257							29999	55737	57688	5203				192668	64788	55299		57127	23612		85439									79090							552
	55503											23580							50808	51130	9737	22929				9639	84253	145483		6100	2992		54516									22906							25975
	9536											3009							27284	57045	2882	54478				11277	256302	5816		8986	10347		157313									25974							29851
	81618											84720							1188	57050	51101	56254				8928	51112	4072		112399	10057		3656									22949							2983
	79575											1620							1361	4711	8019	271				23682	3601	1007		285195	51172		5203									6990							54898
	64838											64223							23013	29083	25972	1208				3664	5744	23336		6898	128989		54512									7326							10368
	9663											9516							9367	51060	388581	3835				200312	55640	25840		6556	56894		115426									10161							27240
	23566											84722							51174	153339	9823	7913				2287	8516	59284		6275	7226		84296									128338							9374
	10550											3300							1565	54927	121457	1854				133584	10157	8456		9107	8412		92912									51079							56751
	80762											57026							2308	123811	80820	3855				3108	11142	7385		26191	3490		91300									5201							3083
	51474											9569							6518	27069	729777	8208				25937	94121	4621		548645	4815		125206									54918							81622
	255758											23476							51208	7323	1848	5822				5066	5284	3032		83700	26994		7597									129642							27179
	2791											55891							7105	4704	51608	389015				254228	84299	84154		25880	50810		420									54996							26525
	58191											4059							2000	27075	387758	6897				154141	8867	9070		2348	27173		1767									4714							148281
	10609											51497							4833	195827	54926	5922				139716	51406	146712		80301	6583		8574									56965							4675
	9936											6429							23157	54962	345757	11198				6880	79641	64710		7185	64222		5226									123207							8620
	29937											8703							22983	348235	197370	30813				55216	58533	23240		51225	29995		104									140838							55937
	1992											7841							26575	1349	114907	96764				245973	10040	55588		8326	10148		7079									117584							2810
	203328											92703							8988	9521	57680	83855				1734	805	22903		1409	8076		5634									145942							10563
	79026											30845							11012	29103	51193	284086				3843	114907	5159		8648	10631		5524									54814							119587
	51024											51053							3752	51388	84649	219790				8045	6632	51520		5413	23308		84634									58494							10612
	126282											26273							27343	56647	127262	317703				29851	5366	1838		22820	7036		113091									55969							80725
	245812											6565							26287	400569	26086	132243				26262	27236	1058		23324	27122		80741									388581							10232
	127281											132014							23417	55505	140576	90226				84513	113235	171023		1299	9863		114757									84188							27190
	51255											56882							165721	25962	6001	64780				56902	255057	58508		967	29765		96764									56997							10874
	10589											55367							1620	55331	55273	54955				3383	7873	219743		9289	10734		89910									81631							51179
	51225											23216							55586	51124	8613	27303				824	8309	55723		9853	715		116983									5318							58510
	91283											9792							112802	51534	10577	23220				81857	439921	51660		10232	8740		22881									50640							55544
	90843											25920							84722	57456	490	11226				9168	1021	4122		25841	10636		9400									90293							7216
	54829											220382							27247	97	83479	84699				27071	7100	168090		28969	8406		89932									51290							6369
	120892											10228							51266	138241	25805	9759				254102	10318	51388		51335	57333		57130									1666							29999
	401494											55250							56676	58493	137392	163859				2313	9420	4239		10809	55752		10005									9583							6788
	23087											49856							26061	10952	123920	2873				23170	56256	5959		6549	79668		9584									51099							146861
	79887											51433							9211	9443	200894	146712				81618	131616	55049		51205	326342		128178									55094							51458
	144402											23212							55879	28984	79971	401013				6280	5973	6450		63923	55847		4597									9650							25822
	9865											23279							57152	51318	57579	51091				51285	9590	9622		55179	146894		65220									23376							27284
	23635											9968							6232	84298	56895	3084				5463	63917	908		818	3903		92799									56900							29114
	92162											10494							10924	6399	143888	151651				9693	4017	7412		4320	10538		81033									51030							1361
	54149											60314							170680	80145	5872	90379				813	54842	27183		92359	85480		7738									4236							23013
	27163											51729							57393	6307	1397	127733				6895	55131	2580		3764	9636		147007									57511							1565
	79004											29980							3338	29880	10670	152185				2014	3336	10891		1777	10904		11196									84498							30818
	26010											9939							30845	56902	163033	55092				9770	126969	222229		5910	10791		389384									51463							81551
	55196											8819							6565	51390	79038	50506				6810	65987	10418		84270	10678		9875									57599							51208
	79603											64105							51286	84289	23255	115004				25861	226	4900		54438	51807		64410									59353							2000
	2882											81890							53822	55837	51084	84144				23371	10955	4151		23585	50509		440138									55773							83449
	51523											63979							5995	84233	83989	10970				92162	83752	66036		23483	56301		80119									1848							22983
	9260											81							284110	51241	151050	27165				7837	8086	8106		89941	1730		151888									26502							3752
	84898											49853							51802	55319	127829	78995				10392	4026	1340		9564	54810		126308									79656							8747
	121457											2030							57127	90701	5157	11177				25960	4208	84706		219681	10156		341405									352999							9622
	23531											8089							23119	57150	60481	55789				213	8209	55384		79838	5099		92092									25961							26287
	9140											64065							9071	54460	130617	9497				1802	51084	55893		84668	10404		4552									54682							165721
	8496											64093							342865	55142	79031	9897				6424	80157	5270		6124	51379		402665									114907							23529
	55323											23753							85358	51115	56995	83481				8030	55970	729		57718	4694		55756									64108							54788
	1848											83590							220382	136647	65018	415116				81029	4329	134957		51380	10266		23506									4013							1620
	387758											51764							28955	85013	79957	57650				114879	285755	5997		10156	56624		4258									3608							55586
	439921											83661							266812	84661	9399	54093				7494	64781	2553		4057	4210		25871									23541							112802
	6923											389058							53919	80349	27013	84231				4065	23423	10135		245812	54567		92935									84292							9985
	10406											64425							81629	528	254863	494470				285605	4284	2979		23228	27306		9879									79746							83639
	26086											56623							10144	401541	55904	256364				84624	200958	55646		4013	54518		497189									8402							56676
	10981											26020							9499	8548	5763	80036				57678	79746	50862		56548	10203		83886									84272							285598
	151516											56937							51738	58505	374969	23137				23179	5636	3270		401262	10402		372									123355							140545
	140576											80195							2161	79752	146542	143279				2273	3632	2961		3920	11230		56924									755							10766
	6001											92675							51693	60492	1998	23082				8404	80326	2569		63977	115361		7915									51669							57152
	144110											84418							55768	23658	55654	100131211				6474	63875	4708		23526	51660		118672									25870							6232
	151887											51060							58472	51635	100134934	157922				23081	6386	1291		9829	10563		57414									57017							56914
	132160											79042							55012	4717	1774	64794				64718	4684	51430		51005	5224		374986									29915							170680
	8613											79918							51339	7737	84168	114789				1355	55076	65082		26084	10232		79747									51065							57393
	84617											8665							11316	6728	54554	81930				375790	284361	51085		23624	10439		7109									80305							55176
	79867											64777							55819	51076	493869	7851				57545	3624	64115		3131	5348		25759									6431							55124
	25805											348235							55137	51012	375704	25943				25885	23270	147495		54502	5341		23125									84334							53822
	58526											51073							83714	51128	8544	22903				170689	114789	23066		11190	5654		6871									670							57786
	79647											84269							24146	318	221908	60436				23258	54505	5346		57821	6369		342667									8347							284110
	137392											8270							58986	25842	51222	23613				2043	80303	27330		199	55901		84951									51042							23119
	123920											57095							81	26156	9805	220988				55196	138050	10906		55526	56265		55175									137886							9071
	200894											1164							64122	51001	80823	85369				1457	4232	402682		6747	55076		11314									27109							342865
	389119											23640							91768	9861	5707	1062				3646	58476	220074		7188	23760		11322									9375							6299
	56895											6746							64093	55967	60312	23349				10969	1374	8876		11346	1627		4247									29997							5502
	255231											113452							64407	148423	57048	84904				9537	387758	974		10870	403		26037									142679							85358
	92689											54463							58157	80777	79874	8577				92345	55760	345274		4814	23671		91754									140735							266812
	5872											51307							55351	84138	10409	9991				54972	5792	7913		10365	64175		57156									51011							57159
	91252											84661							83661	57405	23510	54801				55799	2677	1271		84661	1805		55536									10945							27345
	338328											401541							23410	84992	25797	7398				1352	3708	80177		79847	8722		55127									119710							27299
	84270											81579							55173	114971	115399	148979				64005	976	340286		55022	81551		266553									84952							157739
	54963											51614							64432	81611	9877	149420				9231	11041	140732		23327	6518		55349									3281							51738
	91966											126526							388533	55770	29058	23435				11328	403313	84447		7048	9217		93487									4708							51778
	84624											5510							9349	6166	84935	80157				1902	112869	283537		389119	11035		221150									51643							5174
	51313											10102							65078	153527	10100	55153				56919	57231	4682		26958	26575		54491									84191							9498
	8519											5434							51666	51389	166614	22953				7681	1466	9427		957	8988		51337									55275							10498
	127829											79077							51676	25934	51285	10208				8490	7498	55843		10100	8986		51535									84304							51339
	5157											57405							9351	51371	84913	84141				3459	4248	9709		273	93978		80070									1397							10412
	9911											23016							219793	196294	286133	85004				83479	388323	84930		8626	64581		23514									23408							7170
	90780											149466							116541	55109	114793	79912				6512	284352	91703		2596	23417		8893									84326							26998
	29902											220134							79641	84888	23767	64753				6670	64284	9710		57669	57722		54093									116238							57158
	79792											81611							51639	51575	2517	55655				3695	21	1104		23387	7462		84231									342898							83714
	22872											84908							147807	51013	91703	126299				163732	131583	6271		2512	5196		57799									79038							24146
	199675											27166							55005	54675	6002	9055				4489	523	11247		131	4154		88745									201895							55810
	9295											79144							23676	51727	9854	8479				3035	79695	7534		1796	9246		9667									10972							59341
	28966											84319							23423	7335	220972	55247				284161	11226	28978		6248	26228		388939									55034							64065
	90952											84262							64757	30968	8416	166655				10087	1270	5916		7097	27123		57536									10654							64098
	60370											26097							154791	10206	23585	92345				9140	8835	117		7991	219855		83607									51084							64102
	84168											284161							9692	9946	54664	83546				23344	58489	29802		283871	56729		254122									64776							4298
	493869											79019							1349	51429	255324	135228				58473	55500	10580		113452	9547		57589									58476							55503
	8544											9410							29103	11017	114908	11073				55083	83850	57214		5859	5473		79956									84532							58157
	113278											2971							29796	9789	23052	5165				1809	5318	4191		9553	729359		143279									10668							27023
	79626											8487							54543	25957	221914	91522				59345	10420	392636		2877	3669		79134									60481							55351
	64231											28989							25796	64083	79784	83990				60	84617	336		80344	84696		55432									60526							83661
	129804											79676							389125	84515	23406	54549				11025	244	157570		5814	114770		56950									57126							64951
	1456											64083							79701	80143	55959	84189				79414	151126	6597		6879	30009		56479									25978							388533
	57124											84515							55505	6120	339123	27161				64857	166824	83903		151516	10318		10383									65018							1807
	23526											56259							165679	6731	113189	387856				9942	65266	25823		80195	51129		6621									54499							65078
	11107											8480							8270	79876	151525	165829				5563	10095	4998		5317	5502		51117									79957							25928
	64805											285761							97	902	157695	57699				92106	2182	1301		3875	29015		9874									25847							51171
	59271											25880							534	57213	23650	9585				91966	8906	54539		91768	4327		79828									28972							64757
	84883											26130							55644	51014	220064	9507				6004	81704	22822		55559	57159		5163									131375							116519
	51334											55182							84276	51526	79156	91752				283248	84000	8658		3659	5366		81930									51304							126119
	80231											134637							51373	55276	85409	341640				57461	3872	2532		5321	6038		54915									9914							389827
	10750											79774							79853	64786	23022	6512				219654	54961	55781		5800	30008		84619									29920							534
	63939											55696							79140	25880	84286	1870				3171	153830	6449		89857	10800		55204									5018							23630
	79827											6901							146456	7386	8501	338322				130617	23256	129049		49853	9499		57535									25884							84276
	135398											85461							84233	51652	23682	79648				139818	862	54976		1839	55512		84904									143879							51373
	124460											23203							51241	283377	23648	55693				51379	10617	219348		124044	25945		768									112483							79853
	200312											79589							28971	51119	9774	23333				150962	7021	3651		6195	58472		54432									23576							649458
	2995											11060							200504	10097	221302	5931				2202	94086	10849		8477	58529		79693									55739							140856
	54946											79612							649458	388272	79027	2214				131177	3956	6711		56649	26002		57134									23508							146853
	50650											55971							51115	9694	11076	7874				2624	683	1431		1441	55501		23435									23588							85293
	85444											10226							136647	27248	54462	390073				91442	6901	166793		80019	27319		339451									58480							4259
	55332											28969							140856	133015	94032	80221				7318	5529	79934		55603	140609		285489									54959							1504
	6002											55193							282679	79018	170384	154214				131408	130502	54566		6888	51705		23014									9871							100129271
	256691											55723							55101	199857	63027	285590				2965	5590	10394		10982	56548		11333									171425							22873
	9688											79980							22938	83734	144347	146956				3608	10814	9332		50853	3995		8896									1612							28990
	285671											80148							2766	55284	54510	891				84316	765	144404		9698	29126		10208									375704							55290
	23585											286827							51635	10103	168667	6092				84135	57333	221477		7011	2982		56603									284361							56158
	10130											91894							85293	124491	389084	9088				79697	29903	1805		10266	116496		10322									51020							22986
	79919											348180							7737	7265	64743	84219				7025	23112	84080		6988	11221		114112									57662							1775
	114327											54802							51128	56270	129285	153769				11137	10160	10126		51765	9535		51244									83877							246777
	118429											83540							6588	2110	55081	53371				85476	309	1164		25790	64407		65125									65266							117245
	219654											55692							91947	135114	64115	55083				5980	51643	26747		3014	79575		23012									219738							93107
	377677											64429							339229	2519	55032	23178				51101	2519	5450		9839	79987		126014									1124							133923
	348093											91603							4259	54431	54677	284297				51082	2923	118429		5118	10947		342945									6248							414157
	1266											8045							149466	374354	54440	2047				1435	3398	56061		8502	51296		90353									9980							54474
	55630											51056							64802	64747	2162	25902				3656	8672	29107		10067	2791		203859									51406							79370
	23406											5718							114971	144402	91452	254240				54496	9784	115650		122616	54998		27315									4300							54546
	57826											116151							127281	54823	91828	3814				7139	4925	5229		10123	23676		2975									79627							8858
	140685											51078							6166	51340	1486	374897				729991	6120	6404		160897	64757		23247									58489							11014
	23650											55120							5441	8780	1540	8360				1487	29851	6094		4292	389125		79724									9439							89778
	83636											10403							128061	51449	23384	221613				5576	84513	51691		6000	9936		92345									26003							78986
	85409											10606							22873	9689	80025	10644				3204	100	670		55374	28984		55783									883							10953
	25907											27330							7388	36	10234	80152				9936	3383	23705		79647	1992		56342									79136							10158
	285527											283871							10975	83752	121665	9881				1540	26273	4967		50856	203328		84971									54662							5201
	23022											56998							28990	79589	57539	3696				1284	58191	257106		284119	79026		25959									79874							54797
	27076											79090							388364	79612	56833	10123				3075	3654	80235		4245	84284		64748									9728							6170
	79899											10528							29965	4507	57190	55573				7360	22901	419		341640	51225		257160									130026							89927
	113026											26271							167410	26973	29942	1763				54853	80274	126520		23203	94103		10391									91319							116173
	51400											5715							55290	6392	112703	54438				7351	9338	995		1468	54829		9960									56180							4922
	116835											79621							79714	51605	221421	57094				57124	79156	8050		5593	120892		132158									25851							56605
	51063											81620							51205	9541	133690	57670				26156	7009	92483		55117	401494		79012									51765							146310
	114904											116225							90407	80013	57659	22859				124460	50808	4521		2068	55013		327									25874							9654
	125488											29089							22986	51654	28986	9057				11237	4646	210		25894	23087		5165									10159							59353
	55016											54820							57213	80006	154810	9501				284273	81542	9459		54873	79887		53832									8528							115286
	54462											83787							7386	56655	124359	55355				78987	6277	348093		5096	220963		126567									10617							221481
	144347											129642							246777	51056	9693	55732				9453	4214	115939		7058	317649		50487									25797							145864
	55007											51018							117245	5718	83930	84675				3553	57717	81611		10536	51246		1770									51201							136242
	115265											8559							9694	5711	23168	55357				1933	171425	347273		157855	78986		79915									84293							8513
	389136											56965							27248	80306	123016	55344				5218	84893	129804		4354	440503		3842									6744							352999
	11010											122809							134637	7385	3992	55506				23478	64762	92454		6129	23635		23398									254359							203076
	83442											140838							133923	51728	30851	11052				790	25861	84306		114884	80194		83852									29058							13
	55559											6634							404220	64431	4239	118442				2022	5264	2702		55227	6604		85453									170961							3608
	338949											25763							199857	55120	81876	55814				25816	23450	145407		64081	92162		132112									10100							80774
	130132											117584							83734	11080	201134	85508				23138	2591	2593		2011	11080		131368									29800							23439
	64115											8019							26047	84311	112752	140699				64981	57761	4632		9901	27163		63892									283209							254910
	84329											56949							10103	5019	170954					26275	3399	2021		55972	51079		220929									28970							151516
	79188											5318							54474	94056	202333					8986	8030	26511		389389	51177		83697									286133							123355
	54440											10291							79370	55781	55830					285195	22835	400916		439	79603		246330									54995							220082
	54538											54883							29108	83480	124222					6898	7494	79008		362	60386		343450									57584							25789
	2162											57658							54546	11102	63877					3852	140735	81553		126119	2882		57795									23767							200916
	7318											79066							55856	10138	359845					6923	26286	9725		51537	58494		255101									124975							79751
	91828											54732							79064	29789	10345					6275	92822	9892		51699	4922		55612									26268							123872
	53829											51463							135114	57132	84236					7832	3159	285598		11285	56997		341640									64135							137797
	390											79807							57104	83658	29956					991	3476	4883		8676	121457		90874									196410							127845
	113878											93183							22980	26065	114984					255411	23081	4063		54209	23531		200008									2517							338328
	26262											57599							10363	55664	8537					9446	7178	1159		114984	116236		126755									51566							221044
	56888											26502							83752	55300	23353					221656	64718	126075		3053	80820		9903									283537							646300
	84525											28987							10960	84061	90865					8507	59307	8614		5351	10555		25799									134549							50632
	200186											10541							5096	5706	90522					283989	1355	55166		338322	729777		55693									390816							10669
	80790											147841							90871	25974	201305					2348	23321	51764		79961	55323		441617									220972							149465
	10234											51504							92565	151194	63932					80301	51398	143458		5826	9840		1736									8416							92304
	387751											1802							79719	29090	80329					9148	170689	116444		22797	387758		50945									29948							55530
	8676											54682							78986	6990	115353					5932	4240	9352		58530	439921		90316									203069							161247
	56833											114907							440503	84930	57404					7185	10561	5236		84319	81833		2986									57136							116729
	54587											54407							80194	7326	757					8326	85462	148327		7105	221		79065									81602							148113
	284254											5635							55850	10528	84437					1409	79654	7169		6717	64092		10810									164091							8519
	2799											64108							6135	55709	51309					5413	9315	2867		54857	84649		51542									80830							79933
	28986											23541							23609	79003	57592					9521	51701	28984		79784	6643		162494									10040							84665
	26064											57407							84281	55631	337872					9476	54894	23186		26577	10981		2218									28511							158067
	10633											55299							55195	83640	134553					6202	54972	387804		8241	6001		23221									114821							27019
	131870											161424							79090	157657	55454					1781	6382	115106		5791	56475		146852									84936							64598
	79567											57696							29090	55207	7862					51018	525	83478		9353	55273		54826									139341							65997
	51751											113130							79777	10161	79745					967	11172	51592		5567	144110		4991									284613							51157
	353116											79746							64376	128338	57410					9853	3781	23052		161176	151887		79317									9819							28985
	56947											84245							83640	81555	84417					1611	55969	1514		80790	132160		26496									56922							131375
	139818											755							10161	51031	55917					10020	153562	221955		54623	8613		219482									55959							653808
	55843											10755							10158	51118	113444					23647	81562	6532		10762	84617		390191									79961							29035
	8714											85364							51079	27257	29763					392780	9236	340485		55699	10577		8383									157695							6819
	170954											54853							51031	112849	80714					28969	119710	23287		81	51673		219469									58533							51755
	26577											387893							128308	51018	57381					5523	2001	111		9411	79867		26532									23471							387804
	55830											22827							112849	8559	22854					9444	11221	84253		5909	347273		390064									9236							5763
	124222											10714							51550	84792	10916					79019	10752	90316		10875	29960		11202									63898							10217
	51375											80305							54996	84154	196403					10728	83660	3265		196515	58526		23163									79156							113746
	83938											6431							6170	79677	23283					5195	11264	55303		83930	79647		1024									11005							135138
	140809											9768							89927	57162	81565					818	23471	7010		83853	123920		130013									23682							342918
	81553											116224							116173	4705	23670					5626	6664	387700		27324	389119		154214									84263							55089
	26999											51123							51019	90459	53635					57722	200010	32		64919	56895		10558									23270							220074
	23338											51042							115827	285672	51365					10381	1604	84164		2335	255231		23053									11022							171169
	8534											9557							200132	123207	9332					9570	163732	443		9871	92689		79595									9829							93190
	29123											29997							145942	122809	81603					3764	57326	441617		122953	143888		84958									6903							341346
	90865											51184							339804	85440	7745					79153	84418	284611		91949	5872		55229									81932							440955
	149345											140735							58494	1213	25802					1777	126282	26160		29965	116255		57106									65084							8365
	178											80321							23475	51101	57161					84270	1140	66004		10652	51299		4294									79962							414918
	391253											10945							9729	26589	56132					54438	8575	79094		23239	91252		55201									85007							9022
	55103											54617							79947	140838	54661					23585	10538	1795		6560	338328		51360									11076							83896
	9961											54433							56997	1477	57717					84286	91875	137797		123920	94274		25902									285755							5655
	6039											10286							5318	94104	56122					283078	4257	5252		51744	10712		93627									144347							29113
	94031											8189							50640	54814	56121					10622	9630	10053		3783	10669		57541									7108							84290
	25960											91057							90293	112495	10715					2517	79140	6869		829	84624		11326									23779							284353
	23527											84153							1666	9530	4983					757	55083	6632		1297	219537		148304									54510							375704
	117248											340481							55094	25972	57419					7165	55614	6721		4846	8519		10992									79969							388611
	27436											6117							56605	55969	94097					57045	57707	57665		81552	79933		221294									166824							339456
	27334											10212							80820	375444	54578					134637	5051	23246		120071	27286		64864									219621							27177
	79585											25821							79665	85313	9324					10857	27109	284948		23286	5157		23105									125972							116985
	83716											9918							51030	84188	25937					2734	8974	137735		130026	140456		121601									84279							312
	84417											55275							729777	84955	54972					55012	112464	9972		9636	9911		26750									151507							341116
	114879											1397							253512	133957	80303					60559	23508	4618		221443	79094		5778									64743							6636
	7991											23408							59353	6747	10398					6124	10585	5662		8613	79792		1663									91862							2585
	10261											84326							25834	55149	399665					80762	4300	90634		26064	9214		8939									84693							59272
	9123											25792							79656	5318	29882					26750	9847	57489		9554	114898		1635									79095							222642
	256949											8636							79897	50640	84253					9882	25907	29843		140838	199675		114803									26094							123099
	22854											84844							51747	91137	2801					23355	80128	65999		7571	28966		79675									51382							130560
	10916											147179							8513	90293	22911					9424	5563	8000		151194	90952		147372									338699							121214
	338442											11065							25961	51290	54532					11197	6884	51778		137392	60370		84947									255411							140731
	26353											60528							10827	55425	56944					54847	283248	4717		22949	1774		9677									84140							440836
	10663											25864							54682	51099	2266					8722	5024	56256		133308	84168		10818									57683							8110
	122953											23118							81576	9650	57182					29801	3281	26994		55364	684		222662									84249							25840
	57537											5833							4013	9342	10390					10156	139818	8608		27237	134147		23358									54453							646627
	55764											151050							3608	10622	80709					83452	51053	6609		713	493869		114784									93517							92840
	6785											64118							80774	79665	23446					79819	1154	135114		7386	90523		9508									23426							130026
	54843											79863							23541	23376	10417					25864	5925	92521		6760	113278		283358									55032							810
	80114											84532							23439	93550	23047					138802	255027	6445		10148	28512		22909									10058							64784
	29952											283337							78988	56900	54480					10927	3480	4160		9577	125150		1793									10548							9240
	83700											83451							79746	152137	90203					132160	6925	79959		10497	79626		83548									1962							254170
	4162											245973							79169	51030	154743					245812	340526	8736		285527	64231		158248									80255							63976
	83483											51645							8402	54732	64857					316	149371	5444		83694	51237		51162									54206							51454
	51365											84301							123355	23548	25865					56548	131408	1303		113277	254439		219927									91452							152519
	9332											84232							51181	26127	55128					1738	10379	5502		83871	54922		54764									79041							54328
	23543											57176							51669	93183	4926					1370	29083	4629		59349	9805		60493									121355							11107
	56098											26015							6124	55849	25894					11138	57620	5950		4016	6691		84675									2632							51285
	84552											55833							388753	55773	23187					3920	9728	675		2149	26872		80746									54751							147183
	6594											25978							404636	26123	585					375704	224	4969		203328	129804		386746									23094							64063
	56122											80169							51537	25977	5358					23526	51030	6529		25903	57124		22882									10868							162605
	85407											132001							51065	285237	158947					9829	4363	3268		1290	51454		90268									153830							219557
	23205											25926							6171	89970	254228					11218	84680	56006		2162	84935		55122									122961							159119
	84062											6627							162427	60496	11282					81894	79932	4624		55503	23526		147945									57707							56977
	9500											26121							347273	91801	83874					7145	3608	83752		7456	221002		221504									79836							284948
	54578											9914							84334	6390	5346					51809	56603	55066		51027	11107		340075									403313							26256
	55287											29920							200916	29074	6252					26503	84102	1506		79739	377007		391112									2733							5992
	4017											126695							84954	25764	11346					94081	8738	4208		5199	64805		8846									123036							11163
	9262											51008							64782	345757	23348					285489	7464	7134		2620	219681		23043									79838							114881
	89886											84328							6207	284996	79812					22818	167359	149345		54800	91833											54855							23092
	157506											121268							145264	1802	63874					389558	9455	4729		6272	84913											84197							340205
	10398											65080							541468	54682	29775					54502	6342	24146		10279	83473											9847							285386
	57182											8449							139322	5481	8545					11190	6285	4329		122786	84883											79903							84159
	25976											54870							51011	51202	114885					84301	29906	9748		53346	51334											89953							401138
	23424											146542							119710	55848	286676					10769	4061	64922		7903	80231											78992							113612
	9853											5983							81888	84522	9322					199	3801	926		8877	114793											7873							91464
	115572											9837							3281	79886	25816					85407	219738	859		161291	10750											57821							125931
	84230											28960							4708	118426	134265					4254	29760	84105		141	63939											145748							375287
	285203											27304							51643	64108	284252					7188	51304	8991		5996	79827											55500							78989
	64857											81563							137797	4013	81545					11346	7025	54829		4121	124460											449520							23152
	220323											23508							127845	51193	83638					10808	369	29766		9472	2995											219938							56241
	23187											80856							440193	154007	1307					10365	79627	23363		79083	54946											94086							164656
	5358											1612							23408	6643	10392					84661	8773	8878		1230	55332											130502							1370
	158947											317781							84326	23190	9781					22919	3656	135		2793	256691											8382							220001
	11282											284361							4702	79139	28232					5789	63899	4751		5618	114327											133690							51477
	5768											51020							116238	11079	2590					4853	51060	80185		79070	118429											98							204474
	8867											57662							92579	55299	11173					9532	4053	337878		55016	219654											57659							10238
	11346											122769							342898	3419	754					7048	114609	56656		27120	377677											388125							89777
	1593											9319							80740	51726	10957					389119	9367	57804		6387	80830											143686							79919
	3680											790							255275	27246	54882					3223	10602	55967		154796	348093											81704							80233
	196883											10535							57763	55254	83543					1113	85004	178		59344	29887											340146							55040
	122618											54897							81572	5537	112464					5304	54947	3444		7328	115650											9380							622
	374569											200634							54344	84272	55084					2280	9123	203228		124997	140685											155066							126306
	79812											84759							50632	51247	10867					5581	124460	55076		10758	157695											10991							84283
	63874											65266							10669	58478	1832					957	148932	3624		6565	5236											54602							255324
	11015											221908							149465	54780	408					273	5424	3156		81035	256471											116843							283375
	3071											79000							51084	55161	4129					8626	79098	1876		29880	378938											81876							23650
	144165											219738							81889	145553	5906					2596	5218	375323		143098	25907											57570							79007
	63940											51154							133686	80146	2244					8777	8864	1759		248	27128											22921							84961
	11031											348995							92304	51669	3852					145942	23478	57167		5608	23022											202333							128602
	25816											378708							55530	404636	3855					4543	23408	29035		117247	1845											64788							148156
	25800											92342							219537	8731	8760					28989	123207	1429		2678	8501											84836							85409
	81621											1124							116729	140739	30					5631	5336	8208		8728	79899											349633							23623
	219699											6248							84532	29915	54873					1936	22859	4259		7249	10003											8030							8000
	22809											55388							79933	344405	1192					6611	7326	1974		122481	8975											5652							84518
	1307											152189							245973	51065	161742					7089	112399	4988		10165	116835											56912							11005
	10840											9128							60526	23184	27183					23387	51108	4350		154791	51063											222643							27076
	53346											51406							140456	84365	89910					9512	1491	167227		9712	114904											57559							120379
	8905											79627							126823	9804	56606					1643	1362	1528		54922	125488											158747							116835
	56853											58489							84681	10910	129080					23531	55334	55760		30008	84959											23061							170261
	6563											9439							65997	54819	146057					9498	6655	22827		10838	55016											23081							114991
	83706											9328							65018	10199	7098					1796	84141	7582		3892	11076											192670							84315
	28232											26528							79957	219771	140738					26999	6275	27163		26053	203228											29956							57168
	11173											883							51157	84896	161725					55683	255411	8202		81567	168667											196074							50859
	27086											55658							28985	54495	89932					355	254427	2677		84152	115265											116844							84988
	754											90025							10393	64963	29946					7097	9446	5439		29894	389136											100130015							8034
	57452											9728							25847	135154	23678					7991	9696	93081		4585	11010											23256							389084
	10186											6767							131375	10131	78987					155382	221656	509		55172	338949											744							729756
	3656											130026							51304	8347	79083					79990	8507	84034		10411	130132											90231							9459
	112464											91319							653808	51234	64780					113452	2348	1015		7074	64115											8898							283571
	55084											51765							9914	51123	2316					5859	197322	7450		25976	84329											57498							27296
	5918											84466							126695	221143	64101					29078	113177	6790		7866	221476											201305							124773
	58475											390760							6819	51637	55217					2935	5932	976		23779	79188											607							130813
	4129											147015							54958	83608	29959					5317	55268	84455		56948	54440											79143							347733
	874											91687							25884	10204	57335					116844	171586	6694		695	54538											63932							93099
	420											79084							8449	137886	3691					29959	8326	403313		120892	2162											26610							5662
	419											150468							112483	27109	10569					89857	22908	126433		23559	7318											9852							163087
	5894											29028							55739	9375	155382					49853	8416	54820		23410	79041											114799							94025
	3852											115399							7095	51629	27303					131076	8648	940		127544	54544											57404							25861
	3855											81577							140462	134145	10645					9781	22996	23132		378	53829											757							54854
	6396											10298							220074	51184	125058					9322	84892	54583		7263	390											222171							387733
	254102											55596							440955	142679	5138					6282	23324	200734		4926	113878											345079							57683
	114757											27340							9022	55003	83464					23512	54510	84079		5372	26262											10407							122706
	79689											80824							83896	54940	23355					831	83877	256471		149466	84525											122553							150372
	1464											57530							29113	25898	10495					8477	115572	131583		26146	84700											414149							10777
	4122											10100							284353	137392	7030					5879	10232	523		92689	116071											56927							10529
	27244											9221							140876	79568	4026					29789	9789	5313		27113	10234											8669							116113
	55589											10042							91272	139322	139716					26010	3714	4360		2073	387751											8996							29958
	81035											55602							113655	80321	6821					5495	81855	3975		3706	59342											124044							64718
	29990											28970							58480	166815	219348					334	6689	27346		54480	54855											51029							121355
	51284											84108							54959	79971	161176					55256	26235	83540		571	8676											8604							54544
	393											55726							171425	119710	3632					57680	90231	64063		9852	399											83716							84808
	64780											114987							1612	10286	79098					134429	9057	338442		10712	56833											4832							5212
	2316											57584							90523	8562	10793					51315	10809	57703		57007	5866											80772							132989
	23166											51603							27177	23484	8659					1027	51335	79567		389	54587											80279							375686
	92799											5754							284361	3281	23138					4675	25851	6941		146439	127544											196383							79838
	284654											10869							51020	91057	154881					57664	285590	351		400961	284254											11334							54937
	57335											6421							391356	51643	64236					5984	345079	11018		706	91860											51741							54681
	27303											124975							54897	84191	137835					57130	2184	6337		7127	2799											987							284358
	79846											23254							79165	91298	57728					4043	150	488		93664	28986											23321							50964
	5138											57645							312	79830	23469					7011	9761	128506		440193	26064											29842							128506
	57710											91431							10430	4702	11067					6988	55975	8564		4602	338661											9590							93979
	11226											10133							200634	29078	25778					6793	51098	65263		5473	131870											1497							374308
	83464											57698							392465	116540	56951					121665	1892	1854		54440	79567											51335							266727
	151888											9894							341116	286053	255403					51199	9516	80114		9452	353116											22908							283385
	389558											26031							254439	151556	8483					132001	826	1012		387914	28978											9659							90423
	90102											114790							90326	10200	118672					10573	23087	835		7045	345274											23327							100130771
	64764											25989							219738	28998	8273					128308	54438	54681		54538	124359											7227							729781
	23371											22864							5865	201895	56256					23608	56654	2182		3554	139818											59084							341880
	27147											134549							10667	81572	10865					27037	9479	51267		25928	84333											83999							388327
	144811											54556							6248	57532	5927					23195	55108	1267		9982	55843											89866							6694
	126364											51477							59272	10542	116254					10468	283078	28960		10603	63933											81603							26050
	92610											79666							222642	10972	9749					302	28955	252839		57136	373156											25802							94134
	219348											113115							152189	57142	57224					28959	757	11052		11007	4239											2745							340286
	4258											9493							123099	2963	90550					23300	7070	4620		79789	140458											8309							219938
	116984											203069							121214	64776	10994					866	149840	6584		27347	9096											27125							94086
	10982											81610							4300	58476	160728					9839	57655	4071		1278	8714											11345							127003
	29940											137075							8110	51023	7360					9612	57045	2191		9897	170954											1892							284254
	64236											622							646627	10668	2568					50650	9	91894		1000	202333											117154							285525
	55080											51175							883	6882	162515					5118	81693	57662		1381	26577											54661							6230
	80031											10040							79136	60481	201191					8502	79838	56126		4759	51375											57717							124912
	80342											54973							9529	84280	342667					83638	91782	8322		23348	83938											10317							338661
	7456											79784							130026	56995	79990					10067	112483	862		338328	140809											83941							79710
	339479											55038							25851	285605	11322					10123	23612	284485		2054	1160											81786							79711
	9770											114821							142689	64801	79692					4292	1850	4943		51083	10345											81559							128209
	154043											90204							54529	91419	154141					8518	9588	192668		286262	56181											51592							81501
	441168											55374							810	84945	29116					7005	54847	341		3635	26999											54187							201725
	83605											157570							8148	25978	5921					84525	29990	157313		288	23338											1288							79814
	2202											79039							25874	54499	10184					6640	51092	8928		162494	8534											54805							138065
	9509											56006							8528	128387	5915					50856	8495	3586		4921	100130890											81855							4025
	7483											80178							84293	25926	7325					284119	2625	2189		410	56246											94097							81706
	162515											51706							55171	6627	84858					1121	3400	23331		5954	90865											5859							340146
	409											55630							170961	29101	23351					10598	55740	6540		27319	149345											55218							24141
	201191											55959							57794	10393	387914					23203	83452	133584		90952	178											51439							23460
	113277											11054							51454	81617	51435					1468	7531	10799		999	391253											64798							10991
	79415											89958							51285	28972	340371					85007	5881	54927		64132	55103											54972							2875
	130814											79075							377007	64924	27289					55117	51728	5830		64755	200539											80303							140732
	79890											84327							8942	51499	84861					23208	23413	28996		1446	6039											9486							647215
	122616											22974							136895	55854	131583					9896	143686	10400		22801	8631											23677							23500
	5915											79961							60494	84240	221496					345757	1490	4085		54899	94031											23239							29919
	9107											81929							22915	54708	7629					94031	6567	79041		84918	25960											54842							6992
	51435											142940							283209	9337	9867					56953	5002	8566		29887	8996											64787							84879
	25829											84902							85438	8723	6432					9040	4199	139716		84992	55454											30844							142678
	25777											5985							284948	65080	8491					10924	6399	112817		25989	117248											10585							135927
	57591											131474							26256	27131	6840					1464	1806	6880		1292	27334											55301							135886
	64781											9169							54995	56986	25925					6470	994	170589		5208	65985											9777							151531
	23774											63898							728537	51714	51306					85369	171546	23294		6594	84417											84253							25999
	10411											85409							387837	23560	79628					10536	4013	4172		92344	64208											54532							92196
	84861											57510							11163	5433	65258					4354	23228	55521		1832	10261											1806							248
	131583											54859							83876	51397	5526					114884	80228	5334		79930	57381											25912							145773
	375387											151648							23092	145853	256364					55825	63977	56246		23516	256949											6884							138046
	221395											23076							285386	129401	220002					338596	375704	374768		60685	22854											27236							27087
	285852											23648							255631	79133	118812					51128	6645	92293		221	338442											10561							114798
	23228											84320							1112	64965	79949					2768	9829	245973		9380	26353											5051							23553
	9637											80346							401138	54554	84632					4924	64798	142689		57584	10663											55108							155006
	147463											83693							23767	23588	3915					9015	8972	55532		4486	7148											23446							51363
	9610											286826							113612	8621	92241					128061	192670	10905		126353	55764											148932							64800
	26509											255967							23254	154807	22926					10935	51809	8045		50486	152831											32							286256
	79949											55311							91464	29923	9926					2327	90411	54949		3912	54209											55760							80034
	3915											9829							8717	123263	55733					56107	201305	9354		84239	54843											60626							149095
	92241											92906							80117	9871	50649					7027	3340	26608		7056	80114											80270							9719
	257106											4796							84866	79770	58190					1478	9706	50615		5912	9659											55107							84174
	4139											55160							78989	79983	54863					362	26084	26262		55195	83690											149371							145226
	79805											79962							51566	51103	64855					51537	3131	79172		9890	29952											57509							6305
	55041											51428							283537	9319	26122					115708	10683	9404		10267	145957											90826							100128315
	55683											57470							56241	51611	8502					5763	54502	6369		10654	83700											5357							140880
	58190											285755							80347	83877	85456					23469	84301	4747		89958	4162											55129							55103
	11182											144347							164656	90390	54498					56929	3703	283331		140809	83483											79796							89797
	22839											23779							1370	1353	27111					4839	374	254102		25932	84668											6988							78996
	5509											84310							64850	126328	85441					114984	10972	84924		5787	51365											51733							11013
	29909											56928							144193	81034	57326					54890	147372	2313		80021	51016											400916							56675
	79630											389084							220001	348995	85369					83999	9317	50808		85442	9332											10758							122258
	115362											79969							196463	92342	29957					79961	1306	23170		5806	56098											55163							11189
	54741											55257							390816	55754	9890					6621	642273	4670		93550	83943											84299							342346
	9473											343099							80310	51406	23586					599	51669	51285		23034	6594											26022							84417
	400745											219621							414301	256586	4882					10884	55526	90639		51705	85407											6252							64208
	9696											84279							29948	51067	9925					587	23111	79753		7424	5026											2731							228
	148479											339669							146845	4300	54741					58477	10313	51426		23189	23205											388228							57731
	54436											152006							222826	51204	9813					6252	11346	8862		2213	23042											23433							79776
	54360											388701							10459	4677	55194					144577	23061	58189		9509	57419											8525							10524
	80157											91862							126306	26003	83667					58530	51226	9693		51762	54578											25996							9278
	84803											653121							255324	80823	148479					84319	1962	83401		2940	4017											150275							122953
	338773											79095							10040	5707	8764					8742	9620	118924		22821	10216											84073							54106
	29992											84271							28511	80135	63917					54680	9493	2014		54518	133308											171546							59284
	474344											26094							283375	9648	285489					92241	51477	64762		8842	84752											51528							66000
	81552											83541							132204	4706	54436					10745	57003	54545		5352	9262											4329							84662
	84141											26146							84936	284098	57545					4790	8837	9770		64231	89886											63894							81492
	56603											55670							388419	1315	23231					6717	23205	9283		2681	84824											376267							56169
	9938											8458							257629	56180	25849					5791	10100	7784		27122	10398											55256							6785
	85004											93643							79799	54908	246175					4968	273	6641		28976	1806											642273							1645
	23012											10058							57143	54529	152559					81603	50807	220134		1622	57182											57561							9381
	80776											55827							79961	54968	10906					201191	81876	23563		6776	25976											122060							83756
	2867											55165							5194	10621	4034					161176	220963	399		874	23424											91782							83700
	79705											9904							80745	51765	79778					81539	23554	5140		3685	80709											285636							53836
	23336											6397							7549	57508	55698					80790	56674	23371		162989	9563											51061							392780
	80168											10548							58533	6905	9586					8293	25803	2296		1436	9853											63899							57626
	5031											9361							79007	25874	223075					51690	54682	57650		8395	90634											286676							11250
	10418											9929							128602	10159	55233					6241	55258	5308		286676	32											55840							8609
	123879											84287							55815	10617	51244					51118	7089	92162		2199	11117											83986							56111
	57146											121355							84167	25797	85004					51099	4241	2110		23166	80270											400673							56107
	55790											10300							284422	84275	65981					57053	90701	81930		79575	25894											55620							1369
	221184											56478							9236	84293	64753					10762	6016	23310		6352	80301											90957							51384
	92922											23214							63898	8895	340348					10875	6248	10392		6710	220323											221443							55507
	65009											2181							2972	6744	285966					83930	27125	5427		1390	23187											171586							6594
	29109											23094							7268	11319	374907					128344	283871	25960		54619	158947											134265							81693
	16											10844							285600	79982	645					204	57498	6424		22925	11282											284252							56133
	170689											122416							729767	254359	79414					2335	10169	94		221184	5346											23189							56126
	135228											10868							11005	29058	9710					122953	56937	213		1893	5768											9522							10715
	57088											30827							84263	7336	4606					1990	5859	1802		10268	11346											10389							85407
	9754											7517							23270	167227	10418					435	8443	4185		55902	1593											1643							5026
	10149											57707							143282	84142	79724					6560	3488	84251		400	3680											5563							353143
	146857											9702							116372	80824	9639					123920	51614	4818		3572	196883											51809							29121
	3790											79836							9829	201562	23362					117283	80344	60386		153572	23491											27430							3273
	58504											2733							9068	55125	55295					54541	80195	84624		4286	122618											51000							25984
	55068											10623							81542	114825	92922					339	5317	80830		9061	79812											125228							23205
	115207											55722							81932	54520	6898					22920	51540	65078		744	11015											84706							23090
	29967											114884							65084	28970	79088					596	196383	57678		79919	3071											11041							57282
	27161											22880							2178	84295	25959					9625	64108	23179		633	6345											3656							57648
	89857											92667							79962	57708	170689					64425	1839	8404		51435	63940											64859							8564
	4012											23383							84315	55213	51762					50809	6785	2273		9788	91461											3431							10398
	23213											1040							153364	64080	5364					613	51566	57082		284353	11031											166785							11255
	169611											83450							50859	57584	9338					6059	124044	10197		91319	9404											9761							57167
	165215											9847							85007	254394	81543					85465	6195	84665		1952	22809											84876							2266
	285313											54541							57030	64135	85464					6237	53833	6474		10957	55303											51239							64922
	65999											51531							148014	123228	64760					80700	84872	10391		80213	116039											4852							23261
	143903											1718							285755	57698	84189					10362	55256	23557		1525	10840											1528							11309
	114928											78992							9252	55069	147837					130026	5396	7178		55200	27063											55829							79631
	51005											26100							201161	84542	9507					2235	26960	64718		11167	53346											435							171389
	162494											57821							166824	87178	8516					3175	4675	349565		125488	8905											7009							55128
	114990											166793							83447	29914	338596					55833	7181	81622		55620	8425											4482							91442
	64005											79847							729756	51362	285313					10514	29960	375790		58528	83706											5909							90480
	84034											144233							283571	163	55958					10569	4043	133522		5652	28232											38							27132
	51554											11116							91862	57117	79819					8613	119559	25885		64795	94240											5095							5357
	219968											79101							80755	10130	56963					4792	8800	916		6383	754											525							9390
	26532											23409							84321	64180	92154					27349	51057	23258		85409	57452											55825							55086
	83552											9757							84693	81602	49855					23221	6988	6256		54946	112464											112399							55117
	30846											8602							163087	54664	114928					140838	10025	10969		7059	55084											255743							319
	285590											84164							25861	79657	170082					87178	83592	54972		55107	5918											55715							84872
	133584											29085							54854	81533	55251					84925	90957	4828		55930	114905											54873							284904
	4052											219938							51382	114908	55700					10294	9885	64005		333	1528											64078							27175
	55083											8382							84140	377677	153201					25974	78992	11248		9253	4129											51364							11248
	221061											128866							57683	10040	114990					90332	3716	11318		256714	874											79816							11247
	7798											1975							84249	29887	128240					9804	97	9231		114898	419											58530							56154
	57449											10137							131034	157570	9760					137392	51765	286077		29799	2990											51170							64843
	80228											83596							27031	26263	261734					57405	128486	11328		80339	5836											57504							10886
	5210											55565							93517	139341	285590					201134	23608	1902		6309	7435											51009							57210
	6689											23524							23426	55279	23053					55284	6400	153562		10970	3852											80339							79691
	9537											54856							349565	9819	65065					3297	5500	9236		8508	2109											56606							200931
	55340											54892							54852	11325	9651					54904	64397	10766		54897	254102											64968							65989
	27197											29899							80896	79070	1954					22949	8934	3736		7483	114757											3176							64411
	22801											9380							10777	4848	137994					54517	1749	8825		22874	79689											3781							28992
	23201											155066							10529	54965	84441					54471	10468	3216		2181	136371											9354							8729
	122786											55286							5073	399818	117283					7386	83992	54107		11035	4122											129080							2979
	10644											283989							29958	137695	2317					10148	284252	3459		11282	3176											7098							3957
	92126											23200							80255	8446	8349					23351	121268	79892		26086	81035											79071							9247
	140862											5007							134526	200558	221294					285527	9839	4703		23513	9927											8424							4249
	5778											79879							79041	80218	122786					25925	55129	10291		123096	29990											85445							3010
	84216											64788							121355	79961	140862					6608	10123	3695		221935	51284											92211							10817
	10326											85442							727897	5194	9657					113277	8604	3035		3663	7512											140738							1643
	147372											84836							84808	84255	93664					2805	4292	6939		64218	64123											89932							53828
	10123											51447							2632	170506	3696					134548	55032	113510		11182	5209											342933							8425
	7171											349633							5212	131474	7171					51692	7905	10087		28966	23209											84937							9781
	284611											8030							2582	55164	143					4016	84984	64105		84293	91683											80024							26240
	285195											55102							122961	7549	285315					27429	6640	23344		810	393											5881							9119
	158248											5652							340024	58533	284611					25999	27430	93100		33	84868											10005							55084
	54875											222643							54627	23517	152573					1620	7103	55083		10661	78987											55568							125206
	51162											10139							83538	51633	644150					203328	2737	80312		5654	23166											149428							11045
	80323											79753							158135	23471	22859					57628	641372	55038		10217	64101											83692							4852
	55509											23081							403313	7268	10302					4215	57511	55670		27232	284654											79083							1506
	51646											140707							79838	10128	54875					84274	5593	4796		83661	27303											83604							408
	152007											51514							54681	79768	84102					83989	8407	5801		8270	125058											55186							1208
	22899											170463							9851	7690	9752					1290	2068	5287		8737	79846											55217							2160
	147495											114984							284358	84263	51646					2162	5168	10585		5364	5138											22936							420
	8997											4670							92667	9703	152007					7456	51374	160760		80146	11226											7920							3852
	84225											9786							255426	192111	81844					55914	56912	58516		3422	151888											90411							3855
	10218											100130015							79634	84924	29994					145853	10924	11025		4854	389558											29841							5909
	23043											744							93979	9774	64860					5199	10051	79414		3486	259230											54894							732
												196528							283385	129880	147495					79726	84498	5587		5176	23371											54762							501
												605							100130771	221302						4694	5210	10590		116238	80760											64764							6325
												25896							145748	8450						55127	54873	5563		81565	27147											54757							6329
												60313							341880	79027						56659	5096	8639		7431	148641											9725							6543
												8898							449520	11022						5723	23339	7273		64421	139716											55930							389015
												7701							6694	22894						337872	755	219654		57224	126364											5831							130951
												11021							64983	92906						23043	91828	26118		663	6821											54102							6528
												79143							245930	25940						28986	5045	139818		4301	92610											734							80741
												94239							374291	148266						8760	143	55252		11341	219928											10495							200734
												55627							26050	81542						6783	29071	51379		1174	219348											374655							30813
												26610							94134	153396						122786	55227	286256		54329	4258											5169							1801
												114799							340286	65084						4050	55825	6253		393	10982											6398							116285
												57404							83657	55706						64949	1672	51053		55061	29940											55526							54550
												51361							219938	4729						7903	9901	28512		81889	64236											4026							117156
												222171							127003	905						8877	1051	2202		129642	11067											126298							171024
												345079							134187	26060						29015	4924	1154		66005	8483											55214							51116
												57592							257202	56851						53918	183	4635		54463	83862											283078							1464
												148327							130502	9512						55016	4236	9311		57535	80342											91612							10643
												54517							133690	58527						203259	128240	5733		1508	7456											135112							5506
												10024							98	27333						414061	362	131177		7018	339479											6821							136227
												124044							57659	50999						154796	1379	23658		25849	9770											9788							64699
												159195							285525	23779						59344	220002	2624		404550	9749											23286							9934
												143384							5097	11260						3590	9135	55783		135228	83605											201627							57084
												64785							91860	203228						8459	54981	7318		1520	2202											129787							142680
												152992							79036	84310						5822	7325	1763		9368	9509											3632							8424
												83716							338661	166824						972	3934	7553		6678	7483											387921							170589
												126353							30849	65056						29880	4763	5805		6446	409											79098							121340
												3321							388125	55610						57335	84254	1910		6850	2124											5636							161725
												26046							55565	493911						1774	5786	5790		23491	113277											146439							79092
												6715							79814	151507						51184	3798	93343		51450	80017											80162							84816
												4832							54856	79624						2040	2030	84173		53	79890											79669							83482
												81688							81706	64743						729082	3267	254528		2990	5915											148808							29911
												155368							340146	91862						2678	9510	8803		5329	9107											53833							91977
												57703							24141	79809						27299	912	3608		1397	51435											55220							9311
												23624							23460	84128						6261	338322	5058		29081	93100											126969							317703
												987							9380	55471						7249	79961	26580		200634	25829											128272							122970
												26168							155066	84693						51608	51076	10845		6051	64781											23112							54756
												59274							55286	51077						4869	60626	7130		3587	10411											55224							132243
												9698							54602	51382						83552	6252	11001		10317	131583											55227							113510
												26586							140458	55081						29775	124976	90527		1879	375387											8483							117532
												29842							57570	10059						30008	497661	79643		1824	221395											84000							143941
												7023							140732	84656						54918	29841	8841		4135	53405											123096							23659
												51561							112752	220042						10838	8504	84899		54345	285852											56256							283349
												6603							79791	8458						1031	54928	84135		130132	23228											81562							200172
												6602							22921	55032						29894	56965	58493		56624	9637											124935							54955
												8711							64788	23062						51102	3652	79075		832	147463											79979							2928
												23327							85442	55165						140738	23253	6285		3481	55679											5908							54954
												7227							84836	10600						2969	56927	131375		2135	5239											84892							80115
												83999							349633	54677						55233	9353	79697		50649	10655											92714							23220
												9869							84336	6049						55379	343	122553		165215	3915											374986							124402
												81603							8030	4976						7866	81603	146862		5157	92241											162387							9256
												8309							5652	80255						23779	494470	8439		55350	257106											116254							2847
												8467							56912	54206						80255	10610	55632		29109	9926											57224							80119
												57216							51657	91452						202333	9262	7025		56181	55041											10025							116337
												57549							27288	2632						317649	6948	6539		79165	6549											55198							341405
												54014							135927	81873						8731	23541	5980		4070	11182											160728							57477
												10317							57559	2960						120892	51099	1840		3898	8540											8835							10195
												79789							118491	55156						695	58480	2069		10472	5509											7103							148252
												81559							11330	55234						65260	54623	27338		137075	29909											51057							84699
												51592							1360	26511						7263	4077	629		3294	115350											2568							170692
												25984							1160	10236						4926	57053	498		865	9909											9744							169355
												54187							92196	85406						23589	83734	4915		149428	79630											388323							3547
												1288							248	9702						79026	55699	729991		51747	115362											9552							4943
												29894							6142	79836						5198	81	146852		11107	388646											124976							92745
												56893							80224	55745						92689	55568	79646		1572	23586											3131							4552
												64129							192670	54878						221035	5909	27087		5603	9670											342667							148641
												81554							84236	123036						80305	25819	3204		3929	9473											283987							139716
												5546							138046	85403						861	55313	9936		138639	199870											10966							577
												55061							170463	80025						6041	83853	4698		8829	8764											165324							127733
												80142							54058	64412						7168	27324	54328		155368	3032											23161							79446
												286262							114798	197259						10146	60526	2028		1116	54436											57037							79098
												3148							9786	5291						54480	342898	7360		55031	54360											29091							148741
												84779							100130015	27068						222234	2335	3075		2869	152559											4247							83886
												5859							134111	80155						81844	22921	4771		60592	84803											79944							84203
												54972							56246	84640						59269	435	85395		9473	338773											400224							11067
												55379							23553	157378						5689	1590	27069		56172	8638											53349							203190
												3930							605	55031						9957	29965	8655		84708	221955											55640							9581
												9486							79629	55298						57007	6560	57109		23213	474344											9771							10607
												23677							145482	27043						389	3980	54853		5827	168537											221692							113828
												64710							221303	54737						2592	9321	57124		8408	9938											29116							23341
												23239							57498	64983						6091	23239	11237		10488	9746											221656							10590
												54842							64800	79048						29950	28970	1160		6511	2998											153562							56924
												5877							56978	26225						51260	6304	284273		27065	80776											57415							85455
												64787							6619	130502						80031	84334	78987		55504	645											7325							50506
												9712							286256	8790						170575	885	3553		7102	115727											84858							150356
												399665							92949	133690						90780	339	5424		2619	2867											10979							118856
												55226							80034	83890						10081	3783	869		7780	4606											54916							29986
												10978							2315	98						146439	29108	349136		114990	79705											91875							9028
												64949							51361	115416						2314	83641	4892		249	23336											387914							56300
												117178							145226	23173						23767	7043	6833		1612	8301											79618							57172
												25841							6305	6617						7127	414918	2022		6720	80168											10160							150763
												23028							222171	10137						5918	4904	5164		8460	5031											79815							57221
												1104							140880	143098						219968	29920	116832		51334	10418											340371							10367
												3104							414149	143686						121340	1297	55342		1298	123879											23151							80201
												27293							120406	80067						93664	158947	83639		51133	55790											8086							54059
												79050							148327	54800						56005	219854	5005		10404	83878											55313							255394
												55695							89797	55617						219927	1043	23138		5376	8821											6545							116986
												8427							200539	11236						256949	3482	10894		7436	221184											84239							27165
												791120							11013	221079						1608	64802	2997		4950	92922											200958							140465
												10474							122258	161823						29116	5141	26275		971	65009											84256							23177
												144699							8996	81671						9556	23286	4643		10577	120224											92359							162515
												51231							646424	22878						51386	26269	112399		754	135228											9867							90313
												83743							146705	253832						2889	11334	84188		84168	57088											55679							64847
												55107							8604	7750						54440	130026	80169		4781	10039											5229							9572
												84080							55191	84333						594	90826	285195		22872	23229											29906							5697
												6618							1743	81887						1438	8412	84148		27123	9754											5526							78995
												55608							64208	123016						9692	6533	10336		3091	84918											51111							11314
												9942							228	54602						6746	54361	6655		64122	246329											220002							80022
												79796							155368	57092						9452	221443	11224		92154	153579											54981							85302
												6988							80325	116843						26073	26012	7077		4147	85464											80019							2837
												2491							29763	23483						91947	51651	6629		81563	3790											1355							9766
												55117							221477	57570						7045	79719	7390		55748	9472											84632							55640
												9924							23321	64077						140461	23636	220004		1717	5144											8934							57578
												51733							79776	22921						94097	51162	991		51361	58504											8476							51156
												56926							11266	10285						54538	115817	23234		1634	338872											127018							273
												100170841							7148	63877						3554	140838	9107		7122	115207											26275							133396
												55163							1497	60559						25928	9987	140458		81555	84189											94101							116135
												7283							10181	79174						10480	25974	26191		79867	89857											54877							79618
												26022							56169	23167						1278	3600	3361		6768	57608											254427							27253
												55657							56159	81609						1000	23230	8021		9938	23213											54863							137735
												23523							1645	158747						1381	23761	83700		10928	165215											389816							758
												8525							6603	4528						11222	7386	64850		91252	285313											22845							84256
												283643							83999	80224						2582	10406	5620		51367	127294											84814							116369
												25930							57817	339745						23348	127018	146760		780	65999											25801							54020
												376267							51016	84259						92170	10497	5932		115362	51267											5024							57536
												3376							392780	29956						2054	83694	55165		64787	89944											120071							51308
												22838							25802	196074						162494	11201	9162		5331	143903											55304							5229
												84135							56113	84057						9232	387521	2219		240	51005											9491							29906
												122060							27125	84991						4921	2805	8662		90060	153201											57761							494470
												10105							11345	51510						348995	80014	9521		10290	64005											128486							169792
												81539							1892	23256						8200	59349	51530		2209	2214											51006							2831
												286077							83943	84064						85021	342933	9476		230	50489											9885							91156
												23513							57161	23353						410	81619	1272		115	84034											253943							6549
												27085							117154	11275						23616	60343	7140		10103	4939											28976							1373
												114569							54014	8690						64132	1620	1299		3815	30846											23111							92737
												27254							55363	1662						79876	23588	84433		2628	133584											85462							286257
												26088							353143	85015						221002	25999	83877		8872	54715											729830							9595
												5984							64979	63932						8545	55217	27333		1277	58484											57326							5024
												286676							29121	79813						1292	84693	51018		220323	221061											9122							7851
												29799							81559	26610						10952	6845	84950		57580	130399											57535							57593
												400673							3273	80329						163033	1183	9289		3710	9153											8556							128859
												55620							23090	9852						8669	162387	9853		6251	5446											23443							84905
												6941							57282	114799						6594	55101	1611		10207	5210											768							7104
												221443							57863	55322						1153	55503	25841		731	6689											79695							23240
												284252							5859	57404						23582	64083	3046		9215	55340											22996							163778
												29985							55218	757						27433	4832	6689		353116	22801											200010							133022
												54663							80303	10973						1832	27010	392780		2139	392636											63917							23349
												8565							60682	84437						116228	123	152573		6396	122786											3638							4882
												29968							9486	122553						9380	8402	28969		85464	10644											25849							229
												55048							84944	11056						4486	55862	6549		57088	57458											55144							340485
												23189							64787	134553						4830	3006	56897		1756	140862											23014							731
												1307							10585	84294						50486	81932	148738		389816	5778											55698							10269
												58495							11255	8669						3912	54875	3603		4126	220441											55258							55194
												7464							1806	51029						6637	6272	25851		7086	2644											400961							149420
												10262							6884	8604						146057	9391	40		79962	64926											79885							1889
												991							64922	83448						23464	8525	9960		9252	56203											340348							1953
												1063							23261	26046						51605	10279	51022		55332	57464											8972							2636
												8683							5051	23080						57591	51528	9444		10138	25900											29903							2646
												6472							169200	889						1723	166	8458		1265	10326											342945							84448
												5563							55108	83666						2952	161291	699		54206	1880											284352							54360
												7307							32	7991						2621	51020	79019		8832	54438											26276							80157
												471							150274	116068						9890	132014	10728		64236	284611											65987							80144
												51809							90203	79364						10267	64207	5195		11130	152573											91949							10861
												4522							55760	64224						254863	23161	341880		84256	144404											9726							22953
												23234							11309	5874						89958	79083	64499		26509	200383											55002							50614
												79080							80270	55892						84317	121355	57722		23627	285195											54929							54434
												375035							284366	57703						56998	30845	64785		51733	54875											55295							144715
												9943							171389	64332						7543	5803	4303		124975	84102											55751							51279
												10957							55128	84514						57449	27120	339390		26268	51162											7571							126014
												55210							55107	7753						11235	91431	92359		54587	167838											23300							84787
												51203							55898	7371						148479	79656	3764		2277	25927											5336							89887
												55920							5257	373						114900	79957	9516		79774	55509											79786							29903
												157313							57509	79718						85442	25777	1892		83543	130827											9764							55655
												79733							5357	81537						1471	54453	1777		56928	152007											8558							64763
												55172							9390	26057						5806	8459	54438		11096	140825											57476							126433
												80789							79796	23283						91283	57037	55236		3059	147495											54629							79414
												57038							54716	81565						122769	10758	10915		151887	54625											56204							115703
												54478							6988	51335						1349	5201	219681		284904	84225											26503							3982
												64866							55086	22908						7965	26276	57477		197358	4725											1849							26276
												5586							51733	55166						51705	9641	401541		3394	10218											203522							80168
												95							319	7227						7424	54469	132112		9046												10479							8642
												7593							400916	7871						2213	11179	84083		79944												9338							64131
												435							51559	9101						9509	2720	757		83483												55916							283899
												3835							54799	9403						5359	53916	134637		10066												53832							26470
												1854							284904	1452						221143	255252	64225		64093												81543							113622
												4839							55163	2745						51762	117247	57817		2535												5198							2823
												2224							55657	54108						220064	9751	81831		219855												161291							166655
												7009							56953	54585						115330		10857		1687												83694							83546
												156							5346	27125						7319		81558		667												64207							55238
												3096							6620	11345						2940		56521		376267												346389							6898
												64283							23335	23411						22821		84668		25890												200879							84971
												5634							2731	7334						54518		3240		54436												59349							50863
												8208							388228	54778						8925		11065		714												8516							120224
												6426							64843	57717						27122		23077		1280												151126							55800
												525							644890	83941						3685		11080		313												161829							7704
												3141							10886	65008						162989		9588		6935												163782							84894
												1797							51528	11222						1436		8722		4322												84842							79748
												112399							4329	51264						8395		27242		81030												9783							10391
												64078							376267	64979						10983		1346		5008												127707							259173
												51364							642273	51592						9820		64837		2661												84179							83597
												63977							57665	53840						2199		51092		7980												55359							207063
												58530							57561	54187						64743		51380		10413												57189							8237
												3613							23348	56913						9256		10156		397												56963							340152
												84163							91782	79009						8417		7356		23760												27324							64577
												5074							167127	57120						56853		5361		3077												57231							50487
												57504							285636	51068						23166		79819		3433												167359							29881
												57620							63899	57179						3709		891		10039												139065							91522
												51367							90957	55218						79575		8898		51668												54961							1770
												65265							221443	51439						54475		6574		54014												51098							5198
												83855							171586	10190						6710		55017		9201												55251							162466
												116983							10249	92344						1390		347252		83988												51542							54549
												93185							790955	79074						55120		143686		23424												54502							92736
												23654							28992	64710						221184		10614		80347												11179							9732
												129080							23189	54842						1893		1490		1191												4357							22846
												11231							8808	30844						84844		51676		51268												128240							195977
												50847							10392	10978						28514		25797		81501												83853							64403
												11091							9247	79832						84662		5688		140707												197322							338872
												7098							1643	117178						3572		132160		26272												442179							84189
												134429							2913	30836						79919		316		29091												138802							10257
												92211							5563	22911						51435		221938		388581												390321							441376
												89932							2590	54532						7551		79576		64175												219473							10584
												84937							57140	25912						284353		2947		84329												119678							91523
												7511							84706	10390						91319		115811		84246												9901							387856
												619279							57452	6884						10616		4199		55739												10602							79091
												80024							166785	27236						30818		151176		64747												9784							80235
												57130							4852	10561						54952		1806		55714												256380							165829
												9631							1506	23673						10801		23228		54764												124930							168002
												27113							408	114883						64780		56548		55704												84440							57699
												29911							1208	5723						9963		1738		123283												10558							220929
												55568							2739	23047						8624		401262		2004												203054							83697
												149428							2160	167153						3908		81929		54664												57524							26040
												83692							651	9690						55840		55113		3861												23339							246330
												29922							5834	9364						200185		11138		79071												26235							5287
												54836							4351	152518						134492		2954		53828												84958							9507
												10594							4482	64418						3757		137695		2214												23554							2825
												22794							5367	154743						27244		4841		54536												1954							10811
												9775							1340	25913						1959		375704		10631												2639							165215
												89781							732	29896						4047		55872		89886												54947							143458
												3691							38	55760						51244		23526		23677												55239							79968
												7738							2900	144108						11167		9733		6625												359948							9751
												221527							5095	11168						1874		842		9637												123283							90874
												23030							1136	92105						23443		11218		54567												83850							442388
												8462							5146	23378						5533		7145		58504												160335							6512
												29841							6325	5257						29761		51809		79885												2317							127294
												10645							389015	2491						125488		899		6648												26984							126755
												54894							525	11137						9266		55572		7371												8294							50651
												54762							6134	10758						339230		3340		116039												8363							131669
												205717							112399	23198						58528		388327		963												255626							57671
												23067							55715	7514						5652		94081		55971												8344							51206
												22877							54873	5193						55323		6498		23254												27202							26093
												9735							6160	116143						84913		6899		6340												79755							79147
												54757							58530	23433						57613		85407		5627												401147							84807
												9725							80821	400						85409		91754		115399												22837							9745
												55215							51009	25996						6383		8707		54989												54847							89790
												115111							1801	5917						203054		55526		5169												10129							25987
												55930							80339	150275						10174		4254		388697												93664							338322
												51634							51367	57223						5870		1979		7941												93210							116534
												7159							116285	9120						7059		7188		54741												84340							116966
												5169							117156	171546						9865		4606		6423												23761							27185
												57721							136371	51528						2192		11346		54854												54739							55693
												55214							171024	4329						55090		1737		51585												55334							4544
												79892							3176	55256						55930		10870		56475												84680							646892
												79888							5506	83544						333		10365		9403												285315							167681
												135112							3781	57665						9253		84661		92211												57462							139221
												9788							136227	57561						9349		54923		2542												23358							140578
												55435							64699	54906						2356		5789		1978												144404							81832
												23286							57084	51280						64852		794		2123												85458							245932
												57475							142680	56940						6548		4983		6778												10302							246778
												54862							79754	84250						11057		126755		83442												340526							51554
												54540							79071	122060						54897		9493		6001												84102							146852
												55621							8424	10150						7483		4853		10439												147798							390439
												92935							161725	1102						162967		9532		4118												167838							81472
												23138							84816	23077						11035		7048		2709												10169							127623
												146439							84937	5562						11282		3284		3067												23108							442197
												79669							7512	114569						29072		3223		143888												51374							442179
												30000							619279	10210						54801		151531		22934												100129361							122748
												53833							53820	285636						26086		57462		7280												6792							387748
												79102							83933	29066						51702		23521		2026												51646							390154
												5929							23209	63899						8491		284996		152189												57528							392391
												54455							932	286676						84557		5581		10673												252995							130075
												55200							133522	55840						63924		10100		11186												83857							283189
												9532							29911	113402						80222		273		10644												56271							390166
												51626							55568	23253						8999		10137		4650												51398							219982
												126969							317703	171586						3663		471		58495												132299							219968
												128272							149428	25816						10235		2596		23231												57053							347468
												90850							79083	65983						51318		3996		55068												8741							81442
												23112							479	81545						11182		23596		10186												222							120065
												55224							117532	9044						4626		1503		64805												149483							390073
												55227							56136	29968						92675		23545		25959																			390067
												84000							55325	56889						7993		220963		29909																			128366
												22897							10614	54536						57683		8777		6103																			8582
												7915							143941	2058						221421		116135		5939																			138802
												123096							22936	6745						25800		80271		7040																			121130
												56256							64137	51251						221302		79888		9099																			403277
												10865							10569	6675						4351		8099		55565																			390756
												84811							29841	6633						5654		28989		79802																			144124
												65095							55036	51263						4256		5631		254173																			119678
												23397							390598	9522						6990		388650		9270																			390066
												84892							54894	1478						83661		220441		4958																			119692
												6051							116337	8774						27232		27019		90843																			119695
												92714							92293	7518						129303		6611		3382																			390265
												374986							114818	6880						8270		23387		115557																			81282
												162387							10195	51809						79038		9512		55790																			79324
												57224							54757	27430						23635		23531		64788																			11202
												5442							84699	51000						85456		9498		8985																			30846
												57418							55930	125228						2013		1796		5866																			116842
												81926							169355	51606						170680		9786		4817																			80863
												55198							5169	94240						5154		26999		945																			54738
												160728							55526	10920						3422		2998		5153																			80221
												92979							401013	160857						51400		55818		8516																			58496
												27165							283078	54516						4854		148156		8492																			8904
												29094							9882	51203						116447		355		358																			54221
												2568							577	93587						2817		7991		5862																			54715
												23326							91612	84919						5176		7097		3606																			18
												124739							6821	64859						60491		113452		2746																			84219
												116840							8681	5203						55114		254439		6638																			26254
												23135							5101	57038						81565		53944		3037																			286183
												9552							57475	27249						29946		5859		116071																			9651
												55731							129787	84296						7431		728294		5099																			5522
												54475							127733	9761						9631		8443		54749																			84900
												51651							79098	58475						57224		2643		54896																			144406
												7706							54540	5586						25778		2877		114907																			284297
												3131							196743	800						1605		4665		255057																			55663
												201191							92170	1528						663		29078		8309																			728215
												79990							152185	644						6442		2935		64129																			2047
												283987							5636	55829						79714		80195		439921																			51560
												85451							8659	5906						11341		5317		6781																			254240
												57690							146439	7913						9314		28992		11076																			5868
												11322							56994	10237						5802		116844		1263																			8989
												201255							345895	4126						117248		37		9420																			26005
												28951							80162	1340						393		91768		8905																			11326
												29091							54831	5634						63027		26133		6451																			201181
												55632							8515	1434						66005		89857		5797																			57526
												55320							84203	3987						58190		1839		79971																			348303
												400224							203430	2108						51665		131076		131616																			374897
												388695							203190	6782						57535		51192		285313																			92815
												23186							115752	6897						54863		83990		4035																			6344
												55536							7503	55353						113444		9781		135295																			128439
												273							9581	54873						9324		9322		4017																			64174
												154141							23112	49854						9518		23512		54842																			57408
												23196							23341	5074						27086		6195		7462																			9162
												153562							55224	11212						100009676		114905		377677																			9940
												55789							155051	54165						135228		221687		126969																			729729
												54622							55092	114609						5127		29883		3984																			80152
												84858							54956	10625						6678		5495		25824																			3707
												55349							84000	64968						27132		163859		5269																			9881
												54930							54496	11231						10302		2783		527																			64926
												221150							50506	79754						22794		145482		1448																			26034
												387914							51092	7098						51450		55743		22918																			56203
												10160							23060	79071						3280		334		26524																			91734
												1611							65990	147323						6320		4753		80157																			353288
												79815							89941	140738						64779		202915		56977																			3696
												340371							245806	3420						79366		55603		4794																			124783
												83481							124935	55074						2239		64789		51063																			123745
												7553							56300	9631						10061		134429		255967																			671
												129138							57172	9584						144165		6888		2743																			55667
												23170							206358	23032						84441		51297		1573																			374955
												23151							9727	11146						387597		57664		11230																			374992
												29843							84892	6613						8915		2879		10461																			283358
												23514							162387	84868						23576		23215		152007																			404037
												84239							347731	29922						3313		5984		6505																			440730
												57650							54059	55325						7852		57130		200958																			399947
												84256							55198	201965						5063		10982		1999																			6906
												7629							255394	55870						8602		5983		53838																			8227
												114781							7103	83604						54345		1826		9414																			284131
												7917							116986	55186						130132		4043		2799																			9752
												23							65012	55217						56624		2036		6494																			27152
												55362							27165	22936						23308		645832		55362																			727910
												9667							140465	90411						92255		7011		2217																			55893
												56931							3049	29841						3481		9854		348																			23143
												92359							201163	11196						54850		7884		6386																			283331
												79628							25979	440138						84727		10266		1152																			6318
												79959							8834	65117						4149		174		10630																			55113
												115106							84461	55609						276		136306		4684																			55357
												78999							388323	51634						81839		56136		6812																			386746
												23082							124976	734						23053		125058		23261																			63934
												6877							3131	10495						5157		94239		148979																			23768
												79949							9572	1967						2639		54433		29967																			55231
												84632							10966	57531						5414		1571		375387																			341799
												57669							23161	23306						29109		132001		2052																			55506
												84083							57037	7733						50804		3716		8682																			56271
												1615							79944	55676						5036		128486		4860																			140825
												25909							400224	79184						25926		7307		54020																			84915
												51133							55640	144811						6786		9909		7110																			401258
												10120							85457	9617						4124		3014		56121																			881
												151176							56659	135112						27343		8703		80303																			147495
												23262							57578	25963						51218		23300		715																			340075
												54877							9771	10565						347		160518		4232																			85508
												254427							273	201626						5179		9839		133690																			2840
												10383							29116	129787						113000		5118		5792																			55908
												6621							8622	387921						149428		770		374897																			140699
												9919							140890	51110						116254		7472		1845																			390940
												51117							84858	83699						8295		83461		8291																			79600
												23404							91875	10793						51573		10123		122060
												64855							79618	5636						8786		11019		23187
												8502							27253	56994						4134		4292		3073
												25801							81550	55347						1572		8996		1992
												9874							9358	51626						4654		8518		1466
												5163							137735	255403						138639		6000		64284
												91404							83481	55227						8829		641		79977
												120071							758	79577						886		57458		5318
												55343							55313	118672						51154		2962		10278
												81930							121512	79979						25979		79647		324
												9824							6545	5908						53635		8187		84617
												3706							84239	116254						1725		6640		23074
												54498							93109	441168						9473		640		23136
												57325							9711	246269						26121		29986		65266
												57761							84925	8835						79087		284119		5031
												60436							84256	4141						22839		6817		7586
												57727							53405	113791						23213		1384		64065
												51006							5190	51057						5827		9055		3872
												55661							92359	64895						8408		1468		84000
												6874							219770	112942						10488		127294		7851
												28976							57565	2568						57419		23208		54961
												83939							55679	96459						84313		2068		84722
												85462							51308	55813						2619		345757		3964
												729830							5229	79893						51611		94031		23224
												57459							9480	55175						55103		8520		3956
												65123							2922	165324						114990		56912		81570
												23126							29906	23161						249		10200		55340
												57463							494470	11177						8460		1464		6901
												57535							284273	51562						4237		54873		54331
												23443							10655	4247						1537		2165		26298
												9890							118812	79944						3680		5096		2995
												1062							84445	80017						894		55734		201299
												54680							8934	1983						858		8573		27165
												84904							79762	55112						51507		23001		8821
												768							55532	79692						55178		9328		5033
												79695							127018	9972						91272		157855		765
												8518							50649	221656						2222		4354		57333
												54801							26275	23196						5915		6132		9173
												22996							1373	5921						10404		6129		56999
												200010							92737	9765						55891		2786		3911
												79693							353189	115548						5095		114884		9076
												347735							254427	140890						9948		55825		23112
												7780							653383	57415						801		55227		114899
												9923							84814	92106						5376		1672		7508
												55735							57706	23063						754		64081		81890
												27237							7851	22863						84168		166785		22906
												54991							55304	54916						10149		1891		3398
												339451							128859	55835						221830		51128		6120
												79155							78997	387914						10793		23014		283459
												23231							128486	11215						25821		9015		25945
												2926							128553	79815						27290		4435		10455
												55144							23111	56943						54968		51554		8751
												2580							5188	9897						92154		10935		338339
												55743							163778	51571						57161		2327		1365
												121642							9122	7553						255104		1102		10491
												56257							118427	51386						4147		183		6277
												79778							80256	79087						57728		5203		219928
												221927							731	51535						1800		56107		605
												79034							4898	55341						79987		53407		126823
												11333							200010	57650						1717		7027		131474
												340277							9682	131544						2557		56108		5788
												400961							149420	80032						1634		8570		2591
												79885							3032	55552						161742		7286		3399
												7580							2646	22875						3797		9172		3860
												22852							55584	9867						7122		126119		140735
												65981							60558	6432						79867		1379		7075
												340348							201780	8491						1848		653319		3159
												729440							51316	51322						4882		441509		59307
												284352							22953	55197						7067		51537		85462
												126299							223075	65258						91252		1593		4327
												284403							55258	54981						4706		705		2131
												79047							129303	51104						10904		8501		56990
												90353							84173	23137						51367		142678		11072
												9055							79885	55871						5793		84255		80108
												51773							2998	57589						91582		9592		3781
												144100							8972	79956						2317		5763		51193
												91949							285966	1355						3490		56929		81562
												79728							84787	10613						240		54209		83892
												2975							29903	57700						5355		4839		8784
												8479							55655	57669						9663		50865		29094
												197407							645	1615						377		3798		11264
												9810							126433	55432						23107		2206		10057
												54620							147923	8934						729359		65264		79755
												9739							123606	23528						7267		912		4689
												9726							26276	360023						10535		117531		1604
												2521							113622	51430						10103		7844		200010
												64755							2823	80232						2319		1235		7589
												55795							84869	127018						2741		144577		374986
												55247							166655	28982						2628		84319		7430
												126549							55295	57181						84955		78996		4041
												55027							83546	26275						79796		8742		80896
												7571							5119	94101						220323		54680		79949
												55159							159989	4719						1277		29943		121599
												23300							50863	79109						11240		92241		4922
												5336							120224	10244						7570		10745		9630
												64779							57476	25801						701		9409		4257
												55746							7704	5163						10299		923		64943
												79573							1737	518						214		51209		10133
[truncated: 110 more columns]

## Sheet: 50 MM Bi-Cluster median
Module Name	MM_Red1	MM_Red2	MM_Red3	MM_Red4	MM_Red5	MM_Red6	MM_Red7	MM_Red8	MM_Red9	MM_Red10	MM_Red11	MM_Red12	MM_Red13	MM_Red14	MM_Red15	MM_Red16	MM_Red17	MM_Red18	MM_Red19	MM_Red20	MM_Red21	MM_Red22	MM_Red23	MM_Red24	MM_Red25	MM_Green1	MM_Green2	MM_Green3	MM_Green4	MM_Green5	MM_Green6	MM_Green7	MM_Green8	MM_Green9	MM_Green10	MM_Green11	MM_Green12	MM_Green13	MM_Green14	MM_Green15	MM_Green16	MM_Green17	MM_Green18	MM_Green19	MM_Green20	MM_Green21	MM_Green22	MM_Green23	MM_Green24
Method	Bi-Cluster identified from Mouse	Bi-Cluster identified from Mouse	Bi-Cluster identified from Mouse	Bi-Cluster identified from Mouse	Bi-Cluster identified from Mouse	Bi-Cluster identified from Mouse	Bi-Cluster identified from Mouse	Bi-Cluster identified from Mouse	Bi-Cluster identified from Mouse	Bi-Cluster identified from Mouse	Bi-Cluster identified from Mouse	Bi-Cluster identified from Mouse	Bi-Cluster identified from Mouse	Bi-Cluster identified from Mouse	Bi-Cluster identified from Mouse	Bi-Cluster identified from Mouse	Bi-Cluster identified from Mouse	Bi-Cluster identified from Mouse	Bi-Cluster identified from Mouse	Bi-Cluster identified from Mouse	Bi-Cluster identified from Mouse	Bi-Cluster identified from Mouse	Bi-Cluster identified from Mouse	Bi-Cluster identified from Mouse	Bi-Cluster identified from Mouse	Bi-Cluster identified from Mouse	Bi-Cluster identified from Mouse	Bi-Cluster identified from Mouse	Bi-Cluster identified from Mouse	Bi-Cluster identified from Mouse	Bi-Cluster identified from Mouse	Bi-Cluster identified from Mouse	Bi-Cluster identified from Mouse	Bi-Cluster identified from Mouse	Bi-Cluster identified from Mouse	Bi-Cluster identified from Mouse	Bi-Cluster identified from Mouse	Bi-Cluster identified from Mouse	Bi-Cluster identified from Mouse	Bi-Cluster identified from Mouse	Bi-Cluster identified from Mouse	Bi-Cluster identified from Mouse	Bi-Cluster identified from Mouse	Bi-Cluster identified from Mouse	Bi-Cluster identified from Mouse	Bi-Cluster identified from Mouse	Bi-Cluster identified from Mouse	Bi-Cluster identified from Mouse	Bi-Cluster identified from Mouse
Gene List	33	37	5858	22	9625	7	9625	92	53	9625	9619	177	1146	33	132	43	343	337	58	245	696	11	212	937	216	9625	114	37	22	9625	153	92	51	1675	132	35	343	5858	49	115	9197	861	937	332	951	567	123	2129	224
	34	48	25	1146	33	951	33	12	54	937	1137	215	11318	114	285	93	1656	1436	88	36	765	199	56172	1675	347	9619	93	346	16	16	326	337	1	22	175	6	1656	35	1137	285	147	9821	126	84889	397	766	249	9261	475
	37	51	4	1	6	196	34	128	838	11	8973	337	57491	123	245	141	8484	1447	89	244	1382	33	341	276	655	54	142	1146	48	114	214	77	123	23	217	7	2741	43	8973	56172	57491	154	11318	641	255877	971	362	5232	483
	5	114	346	11	72	326	37	196	8728	133	1145	54	258	23	247	158	2741	1523	286	323	1446	397	567	8639	894	58	138	89	53	937	245	131	133	245	23	72	27232	1134	1145	244	241	9575	1675	672	594	2633	76	2339	7832
	51	937	49	128	59	214	48	22	11	1675	8751	3535	265	384	2167	27	27232	2129	193	36	1447	929	696	2167	11	6	158	92	8754	126	2671	1261	1675	153	257	59	4313	58	153	358	265	1385	183	675	8913	345611	765	81849	32
	54	1	1134	142	113	216	5	326	8754	176	23394	77	351	179	347	39	4313	2155	487	683	286828	915	784	761	138	7	22	94	128	1675	244	1523	175	334	1935	118	5626	88	197	383	351	8661	186	699	894	3627	929	817	1951
	1134	115	1144	158	118	339	51	249	113	245	142	1649	361	567	374	1173	475	2299	779	688	1572	962	765	948	8781	72	326	112	132	154	317	1581	24	341	9588	141	53916	89	215	384	57	2729	249	71	112	3434	976	148281	928
	937	123	1145	183	165	341	937	23	133	56172	153	1749	57	596	384	322	9148	278	816	795	164	963	885	136	1282	59	8165	115	138	122622	332	236	226	481	316	158	8459	4185	242	397	2658	2395	2167	89	1	3433	5597	1612	998
	58	1675	1146	326	197	347	58	245	165	244	197	117531	631	76	483	333	4917	399	1158	861	21	971	912	1149	1284	8751	249	119	158	37579	339	2129	362	179	8943	197	848	126	16	538	825	51274	272	9133	121	1379	1297	165721	999
	7	122622	188	24	326	358	89	288	175	2167	326	9149	2658	765	55973	375	5626	348	1339	126	2348	938	948	1571	1294	11	23	123	175	196	23237	2155	41	78	341	949	3814	11318	363	961	759	3845	71	995	18	5698	8738	51373	8837
	88	183	89	25	25	36	123	8125	199	332	216	9427	786	766	627	382	53916	972	848	13	2355	923	954	253	1428	951	39	128	949	197	84889	2242	463	847	347	25	9466	174	432	1116	886	41	717	983	8781	5696	1446	5529	1182
	89	22	94	249	213	384	126	337	241	369	33	216	793	834	639	8153	8459	339855	1674	962	5486	11151	139	2194	28514	113	896	132	24	213	571	2299	567	999	384	28	29851	186	445	8781	915	51341	761	8317	128	163351	1447	7937	166
	59	11217	119	241	214	395	11318	395	257	23237	8539	2129	825	837	655	487	848	9261	227	138	2624	2833	1131	63924	1789	118	153	134	224	214	641	267	76	136	55973	39	2	189	623	1294	921	4734	12329	158	1289	4599	286828	5665	1778
	443	249	134	2671	245	397	1675	1124	56172	382	726	2299	759	12329	23412	56	5529	4653	2273	1413	2678	1234	1195	8322	1815	1675	9179	14	262	216	65	278	717	819	627	1173	26287	258	729	1356	926	4775	912	1786	1292	3959	1448	16387	1973
	8751	217	148	265	2671	627	122622	641	36	389	363	2538	763	15	796	526	3814	6398	327	1525	276	84343	1311	9289	1913	15	332	148	292	217	683	27239	721	962	2173	8943	162	259	726	1446	2833	5171	948	1894	1294	572	21	8176	1997
	126	224	146	1935	36	655	24	675	244	195	9915	2786	844	953	858	578	9466	5232	4151	1545	396	152	135	423	857	154	333	146	31	23	672	61	765	1116	652	375	83661	4143	875	1447	82	536	917	83461	1381	4149	2152	648	2295
	131	226	15	9588	37	55799	211	677	317	57194	1386	61	886	999	947	11331	29851	9463	4618	2364	29	1535	317712	4837	23136	165	362	177	1935	276	675	399	834	127	655	381	84276	286	93	286828	853	952	375	37	1428	6352	2348	55128	2195
	11318	23	153	896	38	796	216	694	374	84889	488	387	113	1154	948	1295	2	5579	4619	1824	3988	1536	286828	515	53335	199	343	183	8546	291	699	3362	837	1154	658	383	2899	322	916	1448	147	5728	128	3149	1462	6672	8836	181	2965
	1675	288	174	153	244	86	276	699	378	58	59	32	16	1159	953	9274	26287	5699	462	1893	457	942	164	5733	1468	23	369	189	1176	36	71	348	831	1159	15572	468	1326	335	115	1476	175	8737	1281	319	196	6772	23462	84699	8924
	135	39	176	1176	1174	595	286	23412	383	8538	65217	3868	82	976	962	682	1768	583	4622	1913	5284	946	1628	595	2534	214	377	57491	9474	37	2711	972	25819	1365	78	488	121355	336	17	164	23316	2734	135	3619	133418	8743	9957	556	3178
	15	31	177	332	1173	894	8639	76	387	672	571	4281	23242	1191	928	827	83661	6263	4626	196	5625	214	1278	6517	8326	245	8153	249	331	38	23581	339855	912	1364	55799	56	219938	193	55997	1647	1644	6645	1471	4172	259	11274	3398	14942	3182
	154	9588	185	362	9179	112	1935	12329	427	675	63827	4336	169	131	19	832	84276	6338	8736	1944	55859	215	195	6817	2239	56172	46	247	8539	316	86	9261	948	1191	847	516	273	345	118	28514	54514	713	1571	4171	2192	9636	371	91523	3267
	122622	896	186	343	332	1	316	835	475	688	596	4352	141	1297	122	847	2899	2339	9172	1947	59	2123	1956	769	2822	36	421	241	362	2167	865	8685	95	1297	839	523	84256	35	147	844	11144	714	1572	4173	6681	115361	3775	957	3416
	165	11154	189	46	334	11	2167	1499	527	694	637	454	1755	1311	156	896	246777	715	473	251	6523	227	298	1449	2941	38	466	265	9716	329	11335	454	3732	1298	857	527	2993	487	126	55785	1833	743	164	4175	2335	813	3783	894	3459
	176	333	23	466	339	128	334	1951	55973	712	2173	5232	144	1356	375	723	123355	716	4892	2125	6696	2213	8326	5631	2946	244	472	286	375	333	89	4653	151	1299	871	55	26276	563	254263	2184	227	777	1634	9833	1468	9111	3875	3696	3659
	285	359	215	472	36	136	193	595	639	718	655	5579	147	1362	1116	119	1326	51368	5816	8263	6776	1875	8836	85329	1964	8639	481	288	378	334	9133	6398	1116	1446	885	578	5198	63827	6456	1468	278	998	18	2296	11167	6418	388		4124
	183	362	216	481	23237	819	341	1576	649	721	775	583	175	8738	1121	12	57683	118471	5837	2192	743	2793	276	56729	34	316	3184	1935	383	339	898	5232	1752	1447	595	11331	442179	2173	56138	2512	8263	5	253	4361	2619	684	396		414
	199	343	242	498	374	962	358	121	65	32	1487	617	16	1446	1364	8941	121355	51393	6253	9982	769	8477	294	729359	3714	2167	55	9588	45	193	25819	9463	1191	286828	894	8915	119678	652	149	8326	2222	8826	2168	2956	2746	343	29		4152
	23	369	259	56	377	1153	361	819	658	822	726	543	1644	1447	1231	152	219938	6363	7138	149	7494	32	2944	5185	3861	323	22994	896	427	341	98	5579	1311	1448	1576	9275	5753	654	1463	2673	8549	2336	2273	4998	163	64135	3934		417
	211	383	265	516	381	4435	364	28981	646	726	839	6274	22943	317712	1264	159	83999	225	714	127534	641371	629	2947	5714	342574	129	58	153	1386	348	994	95	163	1525	723	9274		779	1588	2683	2252	53981	235	527	192	7318	458		5713
	212	1124	268	57	387	254263	374	9425	683	8573	867	2339	1745	286828	138	1119	1643	81849	7168	3315	27134	1964	23462	84649	391	33	11331	11154	468	35	995	583	1356	1572	19	682		782	1649	1831	2277	55183	63924	5111	1536	221421	424		477
	216	463	272	573	389	1264	1124	152	712	835	887	6654	175	1448	1381	1196	5229	817	23632	3397	5554	355	3162	84293	4232	334	1295	337	56	358	983	599	1362	1622	11	9184		786	8788	285	2563	298	5486	5395	9446	56829	137		536
	226	481	16	581	195	1265	487	156	713	836	89	72914	1758	1512	1382	1291	51316	2712	6445	34	7274	359	3164	56246	462	339	599	341	59	374	8318	543	1382	1756	119	51719		816	117531	2817	2565	946	2625	5422	324	83666	5295		5451
	24	59	812	55973	466	1272	549	962	714	1495	9973	162	1823	152	1428	1297	2993	148281	11155	366	9424	3394	9955	28494	51	347	62	345	522	381	8317	6262	1446	1777	122	811		827	1814	9289	2633	173	294	5426	34	1561	566		4927
	276	523	335	11331	468	138	594	17	719	865	1694	118471	1828	1655	1446	1277	26276	1563	29765	3554	642843	3627	361	5346	545	348	9274	351	523	387	121	6263	286828	1838	1114	821		844	9427	339	2648	5898	3479	5427	3485	558	5878		5861
	56172	529	336	587	481	8781	117	111	32	89	975	2829	1833	264	1447	9564	5198	1612	468	3624	222487	3459	3798	23491	691	726	2718	359	529	389	127	6274	1448	1278	4435	1487		845	198	3117	54332	64398	3543	5557	3837	85441	6388		5182
	291	8992	337	594	538	1282	654	127	81	25819	994	8431	1837	2152	317712	1414	442179	165721	5224	9314	1144	974	687	4329	7869	358	638	361	8992	395	129	6338	159	26298	1184	826		1496	216	3119	2672	6815	9452	5558	9452	388646	8991		5172
	36	535	341	1295	84889	1284	15572	1153	813	971	8318	13497	238	1211	286828	28988	13882	55879	57159	3861	113	168	391	8339	23616	36	641	362	538	427	13	2339	1514	1999	127	829		859	239	3122	2897	8663	5264	5888	3714	8638	5184		85477
	38	1295	344	599	3184	129	717	976	1487	928	119	6363	242	2348	1448	1639	119678	55176	9499	3872	2918	3594	8543	56994	656	23237	23246	364	567	491	9425	72914	152	21	7122	832		862	256	399	2993	51144	415	6118	3757	4939	6523		643
	244	272	345	1282	55	1294	718	1195	822	994	121	214	2153	2591	151	1642	5753	53822	51778	3854	129642	3553	453	222	6573	374	672	343	573	8915	962	44238	1571	245	1282	839		94	266	51478	31	9217	416	624	398	54739	666		5268
	8639	638	35	637	22994	1299	721	9575	824	995	139	9454	8549	2625	164	165		83714	58529	3958	5199	3557	4515	2998	6591	389	675	41	55973	596	158	715	1632	2125	1284	89		113	2147	188	353	51678	423	6241	3912	54625	672		6773
	316	696	351	638	578	1413	779	1261	829	8318	9425	81849	2257	2633	1634	3177		51373	717	3985	352999	889	1763	12224	8626	29984	57448	1124	1282	663	172	716	795	2139	1286	896		8941	2151	6383	394	5862	46	7981	416		22822		76
	2167	961	359	2658	58	1428	761	169	83	8317	1116	817	2258	1314	1672	1674		5529	23676	31	79746	356	8878	89944	189	397	682	433	648	677	18	51368	183	2195	129	94		1113	2169	3714	3213	97	4223	6489	435		718		742
	323	78	36	23246	8915	1462	762	135	834	113	118	1368	2565	9957	18	8694		4422	161247	8581	245973	3569	57575	15321	8326	195	688	46	677	694	1128	118471	667	8789	1297	9973		1114	64319	3764	6532	1469	4313	6491	54674		1497		773
	129	81	364	669	62	1466	847	1815	837	117	9575	148281	2566	345611	1959	1785		7937	9523	486	9914	3575	5152		5619	483	699	463	699	718	921	51393	1637	9982	9318	1694		1158	226	3861	3587	9147	9	7884	4121		5853		9948
	33	85	343	675	9274	1545	844	1814	12329	126	1211	1612	54332	3434	8661	1819		1953	131377	4118	81	3635	1124		11197	567	71	63974	23412	775	1265	64375	844	8326	1411	975		7122	2245	3956	3567	57337	4837	9212	4128		7494		273
	329	767	374	7832	2718	165	857	141	836	129	1236	165721	2672	3483	133418	1938		55296	847	2296	5753	73249	5288		5554	627	78	476	2711	779	8781	6363	197	5486	1448	984		1271	2256	3963	3575	456	4969	679	4147		2696		1778
	339	826	1732	699	641	1672	9	1471	841	131	1271	55586	2694	396	215	1999		5665	57467	4256	134549	3689	5371		6297	649	784	498	81	55799	1294	492	1978	2591	1462	119		132	2275	5264	9365	51575	1124	146	428		9455		1912
	193	76	432	71	655	4356	977	1664	86	132	1286	266812	2695	29	2123	211		253512	22333	4286	5563	3695	1891		9863	655	961	9114	85	78	1374	225	2152	2625	151	12		1291	23	31	274	79811	5179	7153	4232		85415		982
	347	761	433	78	659	28514	912	1489	9	962	1314	24146	2778	3929	2191	221		2392	116	4323	25747	1748	3959		5554	646	78	535	819	32	1396	1164	2194	2819	1573	8941		1277	2312	457	43177	55119	5733	1293	4242		83988		55333
	348	765	445	721	683	1748	914	1523	947	158	6456	4298	2811	51176	22	263		41431	1345	4616	93517	3824	5577		585	663	259266	54	821	85	1755	81849	5716	2678	1652	112		1339	2488	4121	4117	13232	26469	7272	4323		4925		1121
	726	847	46	2711	672	1815	947	1525	952	16	56138	51373	2835	5698	2213	53335		255324	2539	4681	15383	3937	5621		1636	683	767	57	1487	813	1413	817	1211	2877	1672	1183		1375	2524	4124	4184	85437	85477	99	4831		27347		1955
	358	834	467	759	699	1913	948	1545	962	1111	149	5529	2822	5696	2274	51466		6584	5346	563	79838	6375	5786		559	695	76	55973	23473	1487	1535	2712	2348	2886	3177	1211		14	9945	4147	4317	55196	6423	1428	4942		4257		51426
	364	837	63974	763	71	196	954	1592	963	127	1415	7937	2891	457	1468	2139		84321	6345	5317	349633	433	5791		2375	76	765	587	829	826	1545	148281	235	294	1769	1286		149	84694	452	4318	2391	6414	64946	5129		971		4683
	374	12329	5674	765	76	1959	915	1572	967	1181	1459	8858	2897	9173	2625	8789		16387	57538	5333	414149	794	55974		16622	71	835	594	83	83	159	1563	2539	3171	1787	1314		1414	2785	584	4212	55749	6424	9156	5159		116362		85465
	397	836	476	866	718	133418	973	2364	938	577	1463	55296	2911	471	8836	5496		94134	2998	5453	56975	45	631		5726	712	84	631	834	761	592	1612	2583	324	1789	9564		1418	2898	1728	266	2319	6586	29127	5172		149466		9861
	41	84	54	1951	51719	23136	926	921	8832	1356	848	116173	2993	4124	2678	2377		79814	466	5493	51733	945	8436		27345	713	1499	638	837	834	1649	2	2591	3249	1815	1445		142	145258	1125	46	2335	6678	1926	5168		54858		29945
	483	885	551	886	784	243	131	166	998	1382	1588	5665	2722	4152	184	646		8176	5623	5593	29968	23643	64397		262	714	1951	3535	12329	837	1672	165721	2633	34	844	513		1421	9567	548	4617	5494	12	51512	5321		521		79172
	487	912	563	9	961	245	136	1719	19	1396	12237	136242	381	424	2741	2548		3992	13827	5783	8426	4283	1174		23566	718	11335	2658	836	12329	1719	55879	2643	153572	1938	159		848	298	5621	4622	6519	6817	4678	5327		54941		84464
	567	948	63827	25819	78	1659	166	1749	126	1664	1633	8774	64399	163351	279	2648		135927		5795	6478	4322	158		25928	8913	8535	677	839	835	1749	53822	2819	3694	2994	1595		1582	2981	8842	4772	283742	883	9417	548		23541		1741
	255877	954	623	1576	85	2125	173	175	129	175	1665	2282	3175	4599	2941	2767		84236		6281	79816	4314	6558		79144	781	89	7832	841	839	1788	266812	2661	5848	1979	1639		1638	2984	5627	31	151246	756	55872	5625		79746		3181
	627	924	639	723	259266	2139	1149	1756	13	2364	8214	25789	326	57575	3169	2783		23553		6277	5853	338339	6574		84557	32	9133	23412	858	831	9149	83714	2678	3775	23136	1642		1674	2997	5657	575	22826	76	55143	22821		84326		9352
	643	975	652	1575	813	2192	1158	1787	923	1622	9993	5632	325	5284	3251	2877		648		642658	4585	219972	6513		2387	813	899	786	865	1499	1869	24146	28962	3815	725	165		8694	57657	5732	58	55854	713	1549	5649		84532		4673
	649	3732	655	22948	822	2199	1264	1789	921	1719	1717	79933	3213	5295	51478	2878		635		6474	92211	46	6523		89778	818	1983	793	9134	858	1894	51373	329	386	55785	8694		4356	2297	5791	5136	9295	7357	1615	23179		23576		8999
	646	928	3535	957	83	221	7373	1894	11151	1749	1734	44955	6532	8395	3384	291		6682		6517	479	4689	6663		261	822	94	794	9	86	1947	5529	5597	3861	1659	8214		1759	387	581	5244	151	64375	64151	5145		5848		9124
	663	122	729	942	832	223	128	196	12	1786	1769	27177	1993	96	34	296		55128		6664	54836	51744	12		13	824	723	795	91	861	1959	133923	285	3872	53335	4733		191	399	6281	526	5128	64388	2414	5176		1124		22976
	683	151	8913	8317	76	2263	1281	1946	123	795	1814	25417	1995	3959	362	2896		5586		721	29841	53827	6812		4455	1495	98	796	1576	871	8661	4422	84727	3875	2184	1819		26	34784	6285	5699	165918	4241	485	6423		152189		117246
	695	8837	779	158	831	51661	1312	26298	1231	1869	8749	2374	1996	561	974	2968		23335		8848	54757	5133	883		84168	857	1693	767	1575	9821	1999	7937	2896	388	291	22919		222	3172	634	5741	283237	29995	1492	1512		79627		23456
	76	111	55799	1111	1495	1468	1327	21	577	1682	1838	26256	9365	6285	36	2969		38915		8626	56649	8682	16		79919	858	1574	816	22948	595	133418	1953	2378	3851	8789	1969		227	3221	634	5967	8366	876	23594	656		91319		51455
	71	1116	793	1119	1499	1888	9377	9255	1263	1893	1871	2392	1661	11341	3552	9146		181		1381	84	1125	6892		113189	86	928	759	98	894	21	55296	294	3898	223	271		2165	3222	6372	5989	8895	715	7516	6566		283537		26471
	712	1119	794	1159	861	152	1329	21	1265	1894	1877	255324	3848	6372	3655	3158		64699		8326	4224	3936	6939		2365	863	994	762	1694	91	857	116173	31	3911	55527	5496		2169	335	9554	67	64149	55847	5153	6591		134549		2354
	713	1752	795	1181	11335	273	1337	857	133	1946	22919	84961	3851	643	927	3191		23678		57864	9319	5552	743		6327	871	995	763	95	1983	226	5665	629	3918	8817	228		2168	3355	7869	698	5535	1266	2998	6611		14		872
	714	127	796	1182	8535	2743	1339	6497	8781	1958	1913	12862	8861	6441	9452	3265		31773		9863	21	572	7185		79412	595	983	842	952	977	243	253512	7922	3929	2263	2288		6624	3361	1512	8175	83732	23671	63979	6678		93517		5937
	717	1154	816	127	9821	163	1345	241	128	1959	198	5859	43177	8869	3714	3276		1195		5554	778	26469	718		91828	894	8318	844	963	912	259	2282	5865	3934	2272	2289		221	3543	64397	6447	85444	185	1775	6925		158		6565
	718	1182	823	976	89	2817	1346	245	1281	1999	239	729756	56667	1478	2171	3326		84699		1791	22375	26191	7222		8537	25819	8317	1496	928	947	279	25789	3198	3945	51661	2377		8789	3589	158	9892	1162	22927	1164	721		84836		5599
	8913	1183	759	5597	9133	2824	1351	53335	1289	213	256	16387	4148	1318	386	9592		152185		281	2879	5788	1497		254778	977	999	866	995	948	53335	137797	322	3963	2356	2512		223	3725	161	2729	378938	162	41541	8848		349633		285362
	779	1191	77	82	898	2877	1359	2129	129	24	279	15372	284612	6692	3868	3485		556		119587	38984	55647	7436		5513	945	119	869	122	975	51466	44955	3249	8478	123	2548		2243	3743	6591	259236	27336	2661	7978	758		116844		94241
	781	5597	762	8161	9134	1536	1375	2155	1291	254	54584	283385	4317	672	388	3611		236		23593	646862	6279	7844		79585	947	151	873	16	3732	213	388611	329	441	8326	2551		2275	3768	6713	6781	8317	1768	5745	778		11315		84324
	32	131	765	1229	899	2941	1376	1772	1278	2295	2116	94134	266	6737	3854	3727		9572		1232		628	7538		114879	953	962	886	17	998	2146	25417	887	457	5486	2589		2331	1181	722	5511	8351	729359	22134	7172		222171		51522
	795	1287	766	163	1983	2969	1384	2195	1381	263	7813	1273	4547	6773	396	3827		84445		1611		6347	4759		59274	915	158	9	1111	127	291	2374	3627	8581	2557	2633		123	9181	769	6863	11214	3845	7998	846		414149		51124
	813	1297	23581	1347	1693	337	1428	291	1382	54584	213	425	4617	6891	284217	388		163778		47		6348	2611		8163	962	1111	912	1121	128	221	26256	3434	472	2619	2618		184	3933	7188	6899	5782	58472	286827	189		839		84298
	824	1298	842	135	1694	338	1431	149	1488	2125	2151	8176	8736	22822	3918	9138		14942		22		6352	1252		25984	963	1119	957	1147	131	9982	2392	3433	4118	2634	2643		2534	3972	8626	758	8169	58986	8354	7424		5517		116228
	825	1311	845	1371	929	9843	5425	2299	1436	2146	2169	135927	4674	8993	423	3929		285966		27345		6354	55333		1398	967	127	113	127	132	2274	41431	3588	2296	2678	2664		654	3975	7262	8795	6619	64122	2733	7431		525		245812
	83	9318	1496	1374	95	4485	1571	237	1441	5747	291	135886	4778	7164	46	8861		83546		11221		644	9429		5568	971	1159	16	57396	819	1592	255324	3659	4324	28962	2683		5183	26468	7846	939	64145	9535	26271	64388		6478		1771
	761	1229	864	1755	963	3169	1572	2326	1462	2195	223	84236	4741	11277	482	1939		54549		6465		6696	9455		22323	938	1181	173	1231	28981	149	573	3757	953	2743	2584		2596	3977	735	7276	1156	2341	79621	55714		79816		51119
	837	1346	866	1431	969	324	164	2332	1476	2222	2253	648	487	718	4121	64211		91523		5553		11	5955		23187	8832	1182	111	7555	152	24147	84321	1365	4645	279	2767		2638	499	7498	749	26425	79987	8162	27285		5853		197
	844	1351	869	1447	971	9955	1622	2538	159	2274	2275	834	4887	23558	4128	4		957		23566		745	51172		368	19	976	338917	1175	1113	6681	16387	29	963	192	2781		282	4153	1899	546	1142	9936	2989	11197		54836		553
	857	1356	873	286828	994	343958	1628	2549	1513	1592	2288	1488	31	7494	4222	45		894		116		796	191		83986	112	1365	1154	84343	1121	2295	94134	5698	4781	2822	2782		271	4159	11197	187	23293	28984	2979	3671		22936		51118
	858	1362	875	1448	995	3373	1629	262	1514	235	2512	228	59	7498	4223	454		284297		845		799	1157		125	1	1364	1159	9318	1149	123	79814	5696	151	2824	2783		2736	427	9429	1199	57223	6399	9355	8618		54757		57688
	859	1814	595	1457	983	3383	1632	2625	152	2295	7855	57731	575	7532	4321	457		3696		146		944	8786		5584	11	1196	1365	1229	127	1468	8176	453	495	2887	286		2775	4281	3811	6	118	291	147841	1838		5593		1283
	862	1371	93	8331	984	34	1634	267	217	2319	2551	84662	58	11274	4313	497		72791		151516		749	83988		874	126	5597	1195	1345	1153	2571	3992	457	52	1536	2936		2719	8569	5955	6444	5574	118	27258	157		28378		285672
	863	8738	916	9126	8318	3485	1638	2676	1535	2332	2618	3273	51	2696	4314	53615				4455		7412	444		42	128	23242	1191	135	921	54834	135927	56925	5129	1162	1162		289	4336	23612	2494	54882	128338	11313	1631		84		5129
	871	1384	942	147	8317	3553	1652	2752	161	63924	2673	1139	5178	1955	4338	652				922		143	8674		3852	129	1297	1244	27297	1158	2697	84236	2976	5152	289	2896		296	434	11172	8653	7175	112849	1714	11529		8835		914
	885	1488	113	5425	999	3625	1674	963	1634	2624	6496	79631	5251	58473	443	4221				637		2533	361		64283	13	1298	1261	139	11151	152	134111	9173	5317	2937	295		145258	4359	128989	27283	115426	58494	2992	27122		713		51747
	894	139	114	1572	127	3714	8694	278	1796	2643	84694	55128	526	11172	4659	4245				84886		187	25791		114757	132	1299	169	1398	7122	277	23553	23643	1891	2941	8152		28312	9633	1447	114625	618	84898	25983	1734		4224		284996
	1235	1446	115	1629	129	84962	6576	2824	1637	127534	276	5586	534	1447	9	6518				8544		797	84519		113263	136	1356	8161	1446	1195	127534	648	23324	8495	2946	35		54363	58498	5554	4958	56254	352999	3622	666		5564		54819
	912	1447	16	1644	13	189	1738	2886	1893	2842	2584	1886	5588	4241	469	4324				81		1326	1615		2733	139	1371	135	1447	1191	279	286256	4151	5493	2953	366		727	4648	976	56344	1194	151887	5983	57333		25925		83479
	914	317712	156	3177	132	3797	18	291	1938	9289	59345	9247	5569	29761	4693	23645				9877		1312	144		11226	28981	1387	7373	1457	1231	2737	834	424	5618	2987	9146		94234	1499	2182	3174	96764	2916	9837	79668		524		9375
	931	286828	55997	1717	9425	9314	183	321	1964	2936	2798	1817	534	2182	475	1397				59271		3833	56624		5191	962	1446	131	1664	577	6536	635	4242	5625	333	3191		3158	4771	9424	21456	5587	471	9319	1791		57476		2961
	94	1488	3426	1738	151	882	1879	61	1978	83461	286	1145	547	1267	963	4723				2631		5996	11138		5769	375	1459	1297	1512	254263	2817	89797	4283	8842	727	3265		3213	8491	8763	736	51735	3281	79	559		54629		1151
	945	159	181	1749	962	3866	64641	37	24	8393	1436	128	563	814	481	4784				62		393	25766		57591	923	9126	1312	5425	1264	2842	3273	4291	8492	5865	2712		3215	484	51582	5616	2186	114898	55388	1266		4357		56892
	947	1512	111	1773	158	3872	23596	23462	133418	91	2923	181	51268	5562	8439	1728				79919		421	9953		23151	921	1487	163	1595	1265	2877	6682	4314	6768	4485	3276		3216	4814	1157	892	729	112483	91687	1439		23554		8424
	948	164	1113	1777	172	3895	195	23493	212	1839	145258	116285	574	642843	4953	23636				2352		2736	115361		87	8651	1488	1327	1622	1267	2936	1139	55329	5792	3169	3454		3263	4825	2324	9355	9879	23576	3843	5654		132		8881
	953	1622	1114	1789	18	284217	1974	314	214	37	295	17124	5741	9636	52	1514				2365		54518	2677		256364	1152	1664	9377	1665	1271	27239	55128	4199	5827	326	3455		327	4884	1439	5631	23469	134147	988	5591				998
	915	1629	8646	1798	923	3912	1978	3169	215	374	9567	84816	5816	8935	548	534				8549		115361	872		92241	11151	1489	1339	1654	131	83461	5586	163351	4149	3276	168		1995	865	5654	142	753	79136	113115	56265				114825
	917	1632	1128	8818	1111	3918	221	317	259	2297	2984	54955	362	115361	569	594				2322		25939	9246		22839	7122	1658	1346	1655	8781	2919	23335	219972	55859	3336	3611		3381	4993	2134	5341	5588	1326	51175	5576				23767
	962	165	1149	181	112	51176	227	3178	725	51155	3123	1195	65	13	511	5178				115		93978	1924		6436	1231	1525	1347	1738	128	8393	1886	4358	697	7866	153572		3399	26692	23457	27284	5927	5121	55274	6182				51566
	921	1717	27141	4733	1752	3963	228	3233	298	3182	1964	84699	698	53	5172	5211				2776		64581	3845		23231	1236	1633	135	1777	1281	9446	79691	4599	6285	3485	3692		3484	4974	6451	6518	8411	2716	89958	1627				2352
	963	28514	8341	1833	921	3984	253	3248	2123	5586	57657	127733	6291	91543	23569	5216				55118		114897	971		44127	577	1639	1359	1781	1292	1471	1817	52	6337	3646	9382		3487	4987	9547	26575	63897	79827	7975	64175				552
	923	1683	11113	1838	8651	8543	1659	399	2131	3267	36	152185	7857	813	5288	5315				38984		26228	5517		7947	1263	1642	1815	1787	1294	1839	38915	55	634	372	4		3679	4988	1579	8988	996	1176	22974	715				11325
	967	1777	4435	195	1183	441	217	3267	2159	3315	366	556	2487	26998	5493	5331				9399		813	1144		129831	1264	1665	1814	8818	1298	37	181	8878	7869	3764	21		3697	583	1144	51266	79692	168667	5985	5519				81929
	969	1787	118	26298	1364	22918	218	9957	6624	3397	399	133396	6441	29126	25843	5476				1529		18	64122		23169	1265	1654	9362	183	1299	4485	64699	22824	6441	5565	497		3698	5148	262	26228	11128	84693	151648	27345				58533
	924	795	147	1964	5597	8581	2184	3398	2199	3627	3191	116369	6447	81	5618	5499				121665		23328	23		5484	7373	166	1376	181	1278	394	23678	534	6517	687	7975		3699	5161	1469	27123	23272	2162	54969	262				81542
	971	1798	1244	1965	1231	4237	2191	51278	22	3475	3221	128859	5146	114876	1544	5516				284254		51225	1947		83552	136	3177	1395	1836	1356	314	31773	58	6523	342574	9782		3736	3651	1522	14545	2363	121355	5576	2121				54453
	938	183	254263	9451	1263	4147	2194	348	227	3597	3222	14942	6554	9111	5653	5657				139818		2628	79641		5583	138	9993	1399	1875	1814	3156	1195	5151	6663	3851	4151		3768	23396	1952	57393	23774	1234	64789	3995				16
	8832	1824	82	1973	1265	8785	8789	369	229	889	3276	22953	6569	8762	5684	9266				29123		345757	83719		8228	8781	1717	141	1894	1375	3159	84699	1124	958	3899	53615		857	5582	8777	342865	284	98	34399	5553				79188
	925	667	1264	1978	127	4192	2217	3625	2213	2618	188	285966	6514	84418	5739	575				27436		54495	2775		2653	128	1719	1755	8726	1488	317	152185	23569	5268	284217	4161		11322	5313	388364	128414	5665	9186	55165	7982				22889
	926	1836	1267	1999	138	428	2219	3646	5716	3659	338	55655	1568	971	5742	51268				23321		255231	8513		84216	1281	1777	144	26298	139	32	556	8864	6692	3912	4234		9371	5335	84557	27319	22875	28978	54892	9536				55745
	19	1637	1271	221	8781	4222	55527	381	1875	366	3336	64763	9892	5511	5795	5725				29842		199675	8548		1123	1282	1786	1412	1964	1396	3336	236	5284	1653	3921	236		1661	51297	2918	55137	27252	4239	79866	25928				9851
	112	844	1272	279	1282	4232	2271	3815	2274	73249	3355	2823	6662	84641	583	5795				1626		64231	79144		118442	1284	1789	1414	1965	149	3383	9572	8395	6712	3929	2872		3818	5361	79887	9132	9926	22333	115353	5552				9847
	1	197	132	54584	1284	4248	2273	388	149	371	3361	166655	669	51246	5997	5837				55287		23526	57213		8997	1289	899	1418	9451	141	34	116369	536	6888	8861	6518		3827	5411	14442	6447	9669	222643	6715	5125				57821
	128	195	135	1656	1286	4254	2277	339855	6681	3726	168	1391	2729	521	9616	5972				15756		8231	9843			129	4733	1429	1974	1413	3627	84445	96	721	979	4478		3858	546	51449	54329	7812	56246	26586	84262				51192
	129	64285	138	125	1299	4256	23175	3945	51661	3727	3551	83597	678	54941	4486	5976				23266		12446	64786			1291	1819	1431	1982	1435	348	163778	557	722	1161	4598		3866	5554	79589	84885	23586	9431	3148	91283				3849
	131	26298	1294	53335	1314	436	2326	1161	233	3832	3589	91523	677	352999	126638	5987				151354		29887	22963			1292	1824	286828	1997	1436	3485	14942	554	22822	8543	4651		3849	5694	22949	27292	9991	117248	2491	2387				9678
	136	9451	1339	2139	1356	4488	63924	3978	2335	24137	3561	57699	6781	6418	6279	1856				144165		5516	85461			1294	1836	1448	21	1462	3553	285966	23646	769	56667	4641		3851	11156	84792	146456	9813	8114	55818	14442				8174
	166	1974	9362	9481	1385	462	8322	41	861	381	369	957	5511	1577	628	631				28231		111	374354			1299	1838	853	9255	1471	55364	83546	3936	9414	482	4668		274	1843	12327	254	246175	83943	26779	9865				2381
	375	21	1395	218	141	584	5486	8543	2357	9314	3837	55693	6863	12	85477	992				9119		84329	36			1277	1859	147	5574	1487	3619	54549	3959	8784	4237	4783		56667	84867	55969	4717	84629	2266	283643	457				9786
	923	5574	1399	8789	1435	4629	2539	415	11167	3845	83737	4544	6899	5534	6343	6597				5918		5444	9456			1278	1871	128821	26	1513	3624	91523	553	7164	4121	4784		4145	5916	1848	257236	22852	23491	57697	261				5874
	1149	1969	56139	2222	1445	4693	2819	458	2512	3861	3692	64127	692	9914	6347	6598				3852		53829	283871			1381	1894	1511	279	1525	73249	957	5552	718	4128	4836		4147	5765	11497	54474	2521	4329	2785	8894				23451
	8341	245	141	223	1446	4734	2662	471	2629	3925	372	39346	6943	2713	6348	9343				3855		399	8364			1396	1942	1523	298	1545	3692	7949	561	8626	4145	8568		8785	868	2319	92565	7979	171586	5984	7963				81565
	8651	253	1755	2232	9126	478	282	9261	2681	3914	3743	39166	83659	81563	6372	6628				8424		56833	1158			9564	1278	1583	51321	161	3726	219429	5618	7263	4147	1328		1215	617	221143	11243	353274	5563	6941	2882				27125
	4435	264	1411	55527	1476	22795	269	4172	277	3958	3832	8221	7137	684	272	6659				11226		1633	128637			1428	1958	1572	7813	164	3761	894	1544	743	8785	4891		55384	9376	79971	55195	84456	1528	852	387758				2962
	1152	268	1412	2348	1487	4824	1831	4173	127534	9355	3796	894	7222	2634	6414	22928				389558		55843	882			1435	26298	1581	2152	2364	24137	286183	566	7436	4192	492		4225	6193	56895	23399	89782	5836	991	56895				22911
	1158	1656	1413	2353	1488	151	2752	4174	279	3978	3833	284297	7276	343	26578	949				7998		9961	1848			1436	1999	16	5747	1628	38	284297	5664	7739	55384	4946		145873	391	167	1486	9585	8339	163	133686				56944
	11151	55785	1414	2356	1512	9253	329	4175	59345	453	2171	57526	7275	79627	7979	6723				16728		639	145864			1441	21	164	11124	1634	2171	57526	586	26751	4222	534		284612	6336	5534	513	49855	14738	7597	79933				23266
	7122	2132	1418	8326	1525	64359	8443	4188	279	8581	3892	3696	3426	9728	23191	412				2568		64332	54682			1462	211	166	2241	28514	9314	3696	51655	563	1461	558		4131	6469	58476	115827	6314	25923	7913	27286				114883
	2833	2152	142	5486	1535	569	57678	2296	54331	465	9181	55231	7377	84293	793	6829				162515		1663	14739			1466	213	2364	2271	1781	3861	148753	616	9455	4232	563		4547	648	245973	1491	263	6821	828	5157				57533
	123	217	1421	2547	1545	59	2878	431	2793	484	3933		7348	2897	6523	6837				5915		53831	51234			1471	6497	6531	1592	1787	3868	374955	6185	3811	4254	9159		467	8128	9914	4922	23325	8483	1434	65997				5358
	1231	218	1428	2542	1595	5121	145258	4345	163	83463	395		51151	23767	6591	6855				7851		1457	11971			158	241	1621	2332	23549	3872	72791	6271	641371	4313	5147		23645	499	7994	984	2321	222	54836	84168				51559
	1236	2184	1511	2557	165	5154	294	4212	192	4152	3977		7429	23254	5268	913				23231		1794	81572			1513	245	1622	2483	946	388	55357	6284	26499	27136	517		4619	658	84168	81833	54542	84256	9735	8544				54799
	577	2194	1586	2583	1616	5156	2941	4436	1536	893	41		7432	64135	6698	6929				8157		89886	81889			1514	249	1629	2444	18	3892	55231	6279	58473	4353	5211		4629	11685	9871	194	28641	55679	55215	79				23291
	1264	223	1572	8484	1633	5172	2944	2956	2896	4172	448		7545	57698	6699	6944				84141		1561	1357			152	25	1644	887	1824	339855		11341	27134	4488	5216		462	6751	81	347273	8411	5229	83937	12515				9794
	1269	2272	1581	2643	1311	5167	2946	4543	2919	4171	8174		59344	25989	8614	7343				854		5797	8431			1535	252	1672	2547	667	3898		6351	5554	584	5245		4621	6622	1159	13733	9969	12718	55789	6526				4
	135	2348	1613	2648	1639	5168	2947	462	9446	4173	4116		51166	831	9748	775				135228		371	84681			1545	263	1733	2551	1893	3925		6352	7274	4629	5255		4622	6641	84293	55788	57187	229	5493	5438				8473
	136	235	592	54332	1647	2118	2953	443	3119	4174	4151		1742	55959	76	1155				9468		944	57151			1573	268	22943	2553	844	3921		39159	7113	4666	5296		4626	6665	2897	51647	1443	51316	22115	64943				57561
	8781	2356	1638	2819	9993	5179	2954	4645	3122	4175	4157		6	978	55852	1245				187		8376	79983			942	279	1738	2589	1943	395		64	85415	4691	5315		4624	6853	124975	57142	28289	2998	5765	26872				54793
	128	2444	1644	82	1719	5217	7923	4653	359	9833	4188		1128	5194	8784	55858				255239		84433	65266			165	54584	1683	2591	1947	3958		6441	55268	4734	558		4635	9143	565	84624	81844	1418	11516	118924				2966
	1281	63924	1649	2661	1739	5277	333	4666	367	4256	9833		11199	283635	86	718				26532		58475	91319			2364	1656	1745	2633	1959	3963		891	999	478	9373		4634	9238	23471	27286	29994	12224	9824	2995				54477
	1282	8325	1672	2673	28514	5414	5865	6398	1839	4291	4286		2494	91862	8459	579				153769		51284	8528			1634	55785	1749	136319	1974	9355		6482	1366	4741	5338		4632	7942	23682	282969	55814	27324	162	55332				8
	1289	8326	2532	2678	1748	545	9843	9148	373	4314	4191		1998	7318	8626	7277				7798		219285	17961			587	53335	175	2665	213	3978		6567	51599	22795	5347		4633	1791	89853	8987		23339	5481	256691				1192
	129	5486	1733	2694	1786	899	399	963	39	55329	4345		5535	54751	848	1382				521		126364	114825			1647	2125	1758	2673	214	41		655	3664	483	5351		4654	732	125488	199675		5446	7398	118429				92797
	1291	2557	22943	2729	899	8611	3155	4774	391	338339	338339		26548	15383	5853	878				121227		9261	219557			856	213	1773	8836	857	31		651	26958	8568	5355		8736	766	5451	14462		2281	955	2365				911
	1292	2583	4356	2741	181	8495	322	479	397	4436	4359		8399	12336	273	83549				1123		9382	55213			117581	2139	1798	9453	227	8581		6672	54566	2353	3936		9172	7133	15157	64337		222	1173	2597				51631
	1277	2591	8788	1399	4733	548	324	4792	3159	2956	2288		8653	11671	565	7376				83394		114548	2627			1734	2146	183	2773	6497	55646		6696	1279	4869	23649		4723	943	2362	684			195828	2322				1569
	1278	2625	1683	5597	1829	9265	324	858	3162	1943	452		1595	387751	11197	7392				54875		2124	113189			28514	2176	184	279	241	8379		6773	23225	151	5425		473	97	5444	113655			146956	1128				57721
	1339	2634	1745	27232	1859	5744	327	4851	6383	4515	22823		27283	197259	9429	747				147495		113277	84286			1759	1772	1811	2787	243	4116		6776	96	2765	29883		4778	7142	29785	6691			891	1954				21627
	1346	8836	1746	8443	1869	5783	329	4854	3357	23139	9633		114625	5291	23627	11311						285852	56851			1796	291	1823	57678	249	9261		8614	281	64359	5476		4747	7186	1718	12399			23178	11494				56256
	1359	2683	1747	285	1894	5791	3295	4855	887	4616	9172		4958	128866	5529	7515						25716	8916			946	5496	1826	2919	253	1747		5511	189	5121	5494		4846	722	28986	142689			55732	6327				16728
	1375	2678	1749	286	1913	5793	3373	4864	3627	4622	1499		8618	55286	1955	161882						54863	84249			1879	1592	1828	2923	254	893		6892	85329	5178	5499		4856	7178	124359	21294			25788	57168				5157
	1376	1831	117531	57678	197	582	3417	4869	3491	4645	4756		23447	349633	3814	57175						11182	54677			1893	2286	1833	339	1659	4172		6913	2134	525	5515		4892	5645	6477	63976				1234				2993
	138	329	178	2877	1942	22821	3421	495	3487	465	8491		111	83666	26499	8815						27111	649			1913	2288	9149	2935	2125	4171		6939	163732	5569	5516		2765	6385	5744	8942				92196				79893
	1381	2741	1788	2897	1943	5947	362	4998	3489	1397	484		5554	5874	11172	9219						2999	346288			1947	2289	1278	2965	2131	4173		11185	23457	5332	5532		51617	7352	83716	22915				326625				154141
	1384	963	184	8393	1946	5954	974	26986	972	4751	4814		56344	57381	6424	9862						115362	14			1958	235	195	25917	2132	4174		745	11187	548	555		5153	162	65985	21967				84417				23379
	1396	2783	1812	2935	1958	5649	3479	518	3587	1728	4825		27329	959	56521	574						8149	79634			1959	2319	1956	271	2152	4175		748	1518	5621	5589		5141	8433	29842	255631				8114				153562
	1428	27232	1815	2937	1959	598	3489	5232	3589	4879	483		57864	839	7113	167						9473	55252			1938	2348	9538	3117	2169	9833		769	4257	8842	5693		5148	741	959	91464				29952				54622
	1435	8443	1823	294	26298	55859	3592	9463	3597	53827	1328		2997	57717	876	9526						155185	555			24	2356	21	314	2184	4232		799	26287	5627	57		5178	14767	23283	87178				84668				22863
	1436	285	1833	9446	1999	849	17575	5295	3598	4998	4913		11136	2342	2712	1616						9938	9486			133418	646	8178	352	355	4281		7123	84722	563	571		5187	931	64129	8453				81693				55835
	1441	57678	9149	2965	211	635	3679	5579	3553	4999	4923		434	119	846	11197						89857	28978			213	8326	26	366	8928	16862		8993	47	51268	572		538	1297	55287	79799				1715				9867
	1462	1314	9427	2987	213	8725	3695	5317	785	22824	4946		378	23677	9424	211						645	548			214	2547	1117	37	2192	8569		7164	6565	9317	575		5566	2829	5561	1845				11222				51322
	1466	166	1945	2993	857	691	372	5411	3566	527	4993		736	9712	29945	7968						247	34146			215	2548	221	64645	2199	4319		7184	13214	5793	571		5567	6676	23677	54521				9324				23111
	848	2923	26	8152	6497	694	9452	5422	3569	58	283159		9161	56944	5356	565						54947	12316			857	2549	228	391	223	4322		718	971	585	5734		534	3645	32	389549				22323				29889
	1471	339	216	37	249	6141	9445	5423	3624	587	26692		16553	1561	8763	111						6689	771			222	2583	238	1114	2217	4323		7422	5185	5867	5824		5345	4326	5797	646174				158947				55144
	853	2378	234	335	251	6223	3716	5426	3635	885	26693		27255	5517	149	9555						1326	22921			23136	2591	1656	64216	2235	338339		7441	1144	5936	53917		5453	13497	28494	29958				368				4144
	158	294	236	368	2295	6196	3736	5427	73249	5111	4987		142	84299	5187	9368						54739	83938			24	2618	2129	3161	2273	2956		7466	5592	5954	587		5455	1537	912	134526				81539				971
	151	271	239	37	259	5145	3743	5451	3675	5127	589		51179	2731	361	6132							11315			254	2648	2165	3251	2274	452		7494	64122	849	595		5457	1186	145567	3424				91461				1418
	1513	32	241	394	271	632	2395	1891	3684	1124	5216		27284	11135	5481	29117							6619			259	2584	92	51478	2289	22823		7498	6465	8725	5863		5536	646	114569	847				3957				8883
	1514	7923	29924	1114	2125	6337	1365	55	3685	23569	5245		5128	23348	29851	2795							117248			725	2741	2155	331	6681	462		54414	5553	691	6141		563	542	29968	158135				5584				55159
	152	314	256	399	2139	634	687	5534	3687	536	5296		26575	134265	2324	1468							155368			267	2743	2158	188	2314	465		5143	25928	6141	6257		573	55521	28231	54457				299				2653
	1571	333	8288	64216	2146	6343	3824	5557	3688	5587	114		8988	65	64841	11267							64224			1659	2767	218	3336	1211	584		267	84418	6146	5115		5745	54888	8476	29916				4839				8481
	1573	34	266	3159	215	5176	398	5558	9452	5317	1914		51266	9424	51272	9136							19643			2123	963	2184	3364	2319	4684		138	2775	6158	6412		11156	8193	3431	26338				113263				14775
	942	5865	1656	317	2152	8436	51176	5626	3726	5413	5332		9211	37535	26525	5661							64374			7813	2783	2194	3421	2326	4691		143	113452	6173	6494		5789	22955	92912	113771				284654				346389
	161	374	125	3175	2176	7869	43177	8899	3772	5422	51297		56729	3431	1874	25844							66			2131	27232	225	345611	63924	1397		11343	126	6125	6548		5797	23162	42	55582				57335				56929
	1632	23462	2129	3178	229	5491	3991	583	1748	5424	5411		57393	6478	64398	741							2582			6624	286	223	3434	1468	4751		2611	21299	6129	9343		284119	557	5836	15846				219928				1892
	1634	398	2159	3182	2241	57556	5264	5867	3868	5426	23649		51286	616	5576	6525							57161			2191	2239	2242	3475	11167	963		641	5125	626	6628		5837	116448	1237	9624				931				57147
	587	9957	2165	3294	2245	6422	423	53916	3892	5427	546		2374	4585	9141	26517							5717			355	991	2257	3597	2534	4783		167	113	629	6646		5913	4355	1298	149643				23228				162
	117581	336	2147	3295	5496	158	433	5878	392	5451	5523		342865	93185	23597	6468							833			2192	2822	2258	36	2592	481		1559	9865	6218	5269		5948	12949	84868	23286				5239				2364
	1674	6383	2155	3297	1592	147912	449	5888	9215	5493	5536		128414	92211	9643	27433							25841			2199	2886	2271	3556	2593	5171		11274	91894	6223	22928		5972	856	55217	152789				92241				9799
	1734	334	2169	188	228	1478	45	5928	3937	84152	5589		51738	89932	1134	274							281			22	1436	2299	3575	2596	483		9429	2296	6229	9517		117	4885	64764	14458				7985				25448
	1769	3382	2168	3313	2288	6517	46	5933	3956	5557	5651		2161	3691	51699	764							186			227	83461	2323	3646	2619	1328		255	388581	6193	6733		6253	7916	91612	996				6549				9969
	1759	3398	8928	3336	2289	9353	21	5959	3958	5558	5684		27319	29841	57515	198							9853			229	8393	2324	3652	2621	151		1955	146	6196	6778		6258	71	4258	26577				8577				5515
	946	887	221	2737	235	6591	8581	598	3965	5593	5694		51676	54757	8655	2584							923			2213	2935	2326	83737	2647	498		5133	352999	622	681		1175	1952	23138	51657				2315				7776
	795	345611	223	3357	2295	1769	8685	599	415	5613	57		219793	219285	2	51621							51559			2217	2968	2348	3685	2662	23636		11172	54682	6251	129		151	1231	126969	11275				64753				2323
	18	3434	64319	1996	2444	958	4151	691	416	8492	572		389125	9788	93978	5518							6252			2219	2969	2355	373	2664	4953		51734	11497	634	6836		644	56751	56649	22133				1418				8323
	667	3482	225	3364	646	527	4155	613	84695	5653	582		165679	137835	26287	1445							2119			8817	2915	1841	9445	2683	4998		1468	151516	6319	6385		6442	862	7456	23281				57146				345778
	1879	3483	228	3382	7976	1927	1215	6146	31	29893	5824		79853	53833	64581	8536							2731			5716	9223	26515	378	269	4999		51172	79746	7857	6878		56961	5326	57224	392399				56342
	64641	3488	223	3398	8324	6698	428	6154	446	95	5827		146456	558	162	57862							388228			1875	271	8325	3716	152	26986		11267	14576	632	6945		651	8725	2568	13837				26227
	253738	36	2242	3416	2547	6722	4223	6173	22918	5732	53917		254	956	6451	1423							376267			2273	35	5486	3775	2736	55		1447	2585	634	578		6521	23562	5564	55133				23398
	1893	3654	2243	3627	2548	6786	4242	6129	9173	5734	5876		649458	8566	11282	1452							54749			2274	126961	2538	29969	2794	569		2723	1397	8436	6685		6585	55544	1411	11189				159371
	844	3625	2256	3475	2551	6382	284612	626	945	582	5887		6588	8835	5196	8398							115			149	321	2542	55614	2817	58		25932	116238	6415	74		675	83449	5695	27334				285313
	191	3636	8817	7866	2571	6876	4254	629	23643	5813	1235		54474	3131	9547	181							27254			2281	335	2555	11127	2719	59		27173	5534	6447	7112		64321	8747	5649	13451				22161
	1947	3652	9982	361	2583	699	4291	6218	466	4149	27316		92565	5564	64844	8874							8473			6681	8841	2557	3799	2239	546		6583	245973	6457	7132		22928	23529	2344	91851				191
	1938	79192	2264	3646	2589	6925	4199	6193	471	5885	5765		55195	221692	23741	1121							55741			51661	368	2565	1748	192	5129		64222	9914	6566	9191		412	285598	7963	5667				14862
	24	153572	2268	3775	2591	721	419	6263	494	5888	5976		1486	1611	18	51599							54477			2295	364	2566	3836	2824	5141		51761	126695	6573	55858		9143	192683	778	39278				121227
	133418	1379	23	3783	2633	722	436	6274	4117	1635	8725		115827	84926	58472	1126							8			2313	37	654	384	9289	5154		2182	1217	657	7167		6855	39442	55258	57282				2644
	214	3655	2312	55614	2618	741	266	85477	4121	589	6158		112817	2958	262	9435							4852			2321	328	2572	3895	84727	23569		5154	79983	9353	7182		6943	1766	711	1216				54875
	215	3693	2322	5565	2643	8848	4137	6338	425	8438	6125		81833	524	5512	1912							644			2335	23462	8484	392	2919	5218		1267	57662	6591	725		775	56413	5336	13338				147495
	222	373	2323	9365	9573	772	4594	185	4232	5933	9533		8513	57761	5175	537							5836			23413	9146	2593	3934	2952	5232		9424	2634	1769	7264		7111	84524	5624	64922
	226	9445	2331	2171	2664	778	4619	6376	4256	59	84172		23439	85441	51399	341359							64283			1468	314	2623	3988	2969	5251		8536	219738	6663	7277		7134	222183	9237	25839
	227	378	2488	3839	277	7127	462	6423	4321	6118	6223		347273	22996	58986	22985							112399			11167	398	2625	5696	3117	9463		23589	152189	83595	1382		7135	729581	1849	1435
	228	371	1841	3892	127534	7155	4622	8436	4319	5432	6193		13733	347735	94241	6182							255743			2619	3146	2626	8478	3119	5277		642843	79136	6723	7316		7138	1412	26227	64489
	23136	3716	2524	396	2712	7188	4632	645	4322	6241	6285		6481	5561	9535	826							54873			2621	315	2631	44	3122	5317		4925	9284	6769	7317		714	9348	53342	11135
	24	5848	2538	29	2584	8626	29895	643	4323	6275	391		149465	1149	6447	2874							161742			2624	3149	2637	2976	314	554		1553	1326	881	878		55858	4298	11527	84948
	253	3727	9846	398	6536	7225	8736	2339	4314	6277	6336		5553	146857	83661	42							147323			2629	3161	257144	23643	34	555		11258	81	16	7376		7168	2723	5446	7435
	254	3775	2555	3988	2794	1381	9172	7884	4317	1284	5115		219537	8516	388533	6811							14738			2669	3164	2641	474	5777	5327		9636	8528	6835	2789		7169	7919	14862	5367
	257	3783	2557	8478	2767	189	4697	23557	4318	85477	6412		168544	6395	25928	117							5574			2681	51155	2642	236	328	5329		964	84293	6836	7392		7273	874	57552	732
	725	55614	2565	447	2768	738	4724	1769	338339	6337	7869		8987	64761	153339	64175							5412			152	3178	2647	4116	23462	536		5187	11	6838	743		735	126119	132299	6325
	267	5565	2569	2976	2771	7474	4723	6629	4358	642658	647		14462	5452	84324	26133							1982			277	3182	2652	23582	1362	5347		8999	2897	6855	9341		6413	146853	23641	7987
	2123	381	6539	461	2781	7475	473	6635	436	6372	648		64337	4939	51124	11165							51626			127534	3191	54332	195	324	5355		64834	124975	699	8673		7429	8858	51538	3176
	2131	3815	654	55646	2782	7681	4774	958	4478	6376	8128		64696	676	9936	5531							753			2737	3249	2819	4128	3216	5422		8935	23254	722	747		7448	1689	222	1643
	217	3831	2571	4128	2783	146198	4811	843	452	644	9167		54959	2323	84298	8531							255394			2752	3276	2662	64682	589	5424		144	79919	22822	748		7481	47		529
	218	396	5183	4149	2817	55714	4826	6667	4135	645	6558		15465	147798	6399	5832							8835			2768	3297	267	5119	3275	5426		537	13775	733	7428		7732	7957		23427
	2191	29	8484	4171	2842	565	4837	5268	4644	23176	6573		312	1194	51241	129							713			2771	336	8328	9562	9957	899		115361	14	775	1413		8745	54797		23386
	355	3929	2623	4174	2877	2623	4883	9212	4681	6474	11685		392465	81844	8349	23787							2331			59345	3326	2676	4331	336	5557		29934	79784	1469	57175		23632	55588		441151
	2194	85474	2626	4175	2936	1252	4915	883	4689	6478	2295		142689	497661	456	9415							5564			2793	1994	2678	4338	6383	5593		8615	56922	712	8815		11344	84569		151651
	2192	3934	2638	4184	2885	11197	4969	692	4783	7884	6548		84466	54625	116228	2535							5921			163	3364	269	4199	3383	5653		3964	79961	7135	998		1742	8895		219928
	2199	3945	257144	5119	83461	23627	54	694	483	6567	666		63976		511	459							1489			2817	3382	2694	4191	3397	952		11238	2365	7172	4938		6445	115286		137835
	22	3965	2641	652	2919	3811	55	6925	4811	655	6622		8942		91947	873							84239			8477	3398	2695	419	3399	5693		55577	8549	7181	11252		11155	9433		373863
	227	398	2642	2296	339	11	521	721	22795	6631	6623		22915		126282	64919							79628			192	9592	184	163351	34	5725		5341	84518	718	574		111	64663		2319
	229	3988	2662	4242	8393	5856	515	715	4831	6667	6625		85438		196294	51329							118812			2824	887	329	1943	887	5744		163732	2776	8626	5719		26548	136242		256646
	2213	8543	8328	4283	2935	641371	591	716	4835	5268	6733		387837		51575	262							11253			2878	7866	2741	544	3455	5757		56265	1176	7222	166		851	5515		93649
	2217	5264	9945	9562	9223	23626	5151	8848	4879	6696	6741		83876		2899	51776							64855			2885	3482	278	953	3459	11156		23457	6327	7225	9526		114787	8219		26358
	2219	8478	2675	4292	271	11328	5156	742	6556	1733	6795		255631		126	513							57535			1536	3654	1399	4515	3481	577		51226	23779	23521	1616		5166	441161		339479
	2235	6375	2676	4321	35	26499	5168	75	4953	9212	6813		54857		388364	55748							1269			113246	369	2786	22823	3484	5782		9325	38984	189	566		23612	8472		64333
	8817	441	2678	4313	3117	23612	5179	81	4969	6839	881		91464		64786	14787							9923			2941	3837	27232	4534	3491	5783		13	166824	1497	4215		57447	7917		2335
	2252	443	279	4317	3119	27143	5184	767	53827	6382	6835		8117		54829	55365							81552			2946	3619	8443	63915	972	582		1652	91862	739	5595		27129	79751		9313
	5716	447	184	55329	3122	1454	8864	772	22824	146	9143		79623		222698	8665							971			3117	3625	2811	4594	3553	583		9217	93517	7412	111		736	127845		2762
	1875	453	2741	5713	3123	9315	88	773	533	847	9238		84866		197	64777							4426			3119	3628	2812	4644	3554	1635		957	43313	7424	8985		51621	3952		137735
	2273	454	278	266	1471	22135	949	8914	8974	5252	6942		137		199857	5173							2732			629	3636	57678	4664	3572	5883		23417	79993	7763	198		645	25949		25862
	2274	458	2785	4489	1964	57447	527	782	534	74	724		221		113	25796							195814			3122	79192	2835	4666	3611	591		11277	13369	28437	6478		29765	23357		1655
	2277	2976	2786	452	126961	8412	526	9414	5118	5528	6993		146845		2918	2364							152926			3123	153572	9289	9	3625	5928		9516	55286	7782	9555		468	2719		6549
	6681	461	27232	953	321	5554	5581	783	5156	745	1791		12636		79887	112							143884			318	3655	2886	469	3659	5973		56674	349633	1551	9448		27295	5465		1444
	51661	472	2719	4543	335	83992	26279	712	5159	76	768		13224		89778	27166							5138			355	371	2891	4691	1379	55859		56729	5652	11149	8454		3886	348793		115362
	2295	23582	1314	46	337	27122	5376	7127	5199	8914	772		257629		64431	554							58496			359	5848	2897	4697	83737	5982		3669	84879	54849	1483		54898	2935		731
	237	23324	27239	461	352	585	5444	8459	5244	1245	712		79799		57132	2193							79869			367	3727	2898	121441	3685	67		6432	222643	462	2795		255	51755		9682
	2313	23295	2891	462	366	666	5447	7157	5251	776	959		284422		1161	28989							219899			1839	3775	291	4735	3688	645		51129	11315	1178	136		8671	8757		285126
	2321	5119	2897	465	368	6555	545	7263	1125	783	7141		729767		84188	56259							115294			9843	3783	2911	954	927	691		91543	1556	8575	6924		341359	113746		466
	2326	55897	2898	584	364	57333	5468	23521	5578	8784	7163		968		84898	116							2722			373	3832	294	51199	9452	6146		813	34579	1253	5762		5224	135138		8821
	2335	424	21949	4691	1839	79668	5577	7328	557	7139	7187		79962		564	12628							83856			39	63971	2944	64976	9445	543		285362	6715	11197	833		5348	171169		23644
	235	4254	2952	475	37	1538	5621	1497	5321	7153	1293		84251		121457	128637							54847			397	24137	2953	483	378	624		51693	4832	568	5169		5851	9319		197258
	2357	4284	2978	9148	232	27295	1544	3426	554	8743	7157		13134		513	56949							517			3159	3833	2954	4835	379	1856		1135	5874	4214	161		7216	55192		6687
	63924	4292	298	954	1114	8434	5625	7374	555	7298	722		54852		8997	28987							254173			3169	381	2987	9397	3716	6263		29126	29842	2494	11267		2658	414918		399949
	1468	4324	2981	487	314	2892	5631	118471	5327	7374	5645		1777		5436	51596							64415			3171	3815	2993	26512	3717	6281		9535	839	23627	54951		29114	27177		14775
	11167	4313	2984	51199	3146	6484	5733	7424	5329	5853	9646		29958		55848	2673							747			3223	3831	31	5814	5848	6274		6493	79789	6157	9136		6236	116985		9472
	184	4199	33	64976	315	5481	5745	51393	3936	11193	7293		134526		2914	161424							34526			3233	3875	7923	8439	84962	6275		23753	25984	57715	7918		81551	56898		2378
	8322	137	28312	483	3149	3664	783	64393	548	8839	735		79442		413	84245							54764			324	3898	328	12383	3757	6277		979	55287	3811	27339		5128	6636		5314
	2593	1594	91	4831	3156	25975	5789	884	5516	7498	7314		3424		84649	553115							66471			3275	3925	338	4942	3764	6364		1437	54842	641371	84923		26576	5537		151742
	2596	953	346	1762	3159	918	581	8129	5552	7515	7345		113771		145553	1755							222			3315	3911	346	4968	3776	292		79641	64787	51188	8344		788	2585		2335
	2619	4534	727	4864	3161	5634	585	7531	5593	151295	91		83657		135154	835										6383	3914	61	4999	3795	7869		55748	25841	55718	741		57338	44836		131873
	2621	4543	61	4869	3171	9953	5816	162239	1544	7739	7352		25722		79971	116224										3383	9138	114	918	3797	9723		84418	5517	4958	6525		552	55114		139231
	2624	63915	9843	4891	319	2324	5827	22835	5641	161882	7353		23286		57579	29997										3384	3929	5865	22824	2292	645		55831	28494	6188	63		64919	25417		63
	2633	4599	8456	4917	3249	23593	5837	92379	5653	99	7358		924		3281	54433										3394	3934	9843	549	381	7981		23423	23491	11328	8826		8912	147183		343172
	2647	4646	232	23636	3251	2719	1235	931	951	9518	7376		6677		283742	8189										3397	1939	2722	3476	3815	7979		64757	8473	15253	26517		128414	6463		338675
	2662	9	229	4953	5586	7216	5925	7546	5732	664	9341		14458		51313	79176										3399	3978	2294	885	1365	256435		13888	376267	44275	8862		57159	23152		3631
	2661	477	2297	4968	3265	5654	595	64375	5744	1199	6413		1133		7931	792										34	398	381	511	882	2339		5156	1226	613	27348		9499	89891		5156
	2669	469	4485	131177	51478	2134	4486	961	5756	2586	2982		13846		1393	57153										3454	3985	64399	5134	3845	7884		28984	28677	94121	274		55512	554		6689
	2681	8648	387	128	3326	5591	697	1455	9168	11313	7471		114798		28972	115992										3459	3996	3155	116	3866	6566		4715	114569	728937	9218		51778	389151		57458
	269	4739	28996	4999	343958	872	9249	2623	7114	1326	757		744		9914	64118										974	41	317	5184	3895	9353		6746	286676	9315	5181		58529	451		222235
	1831	475	729	52	1994	1134	6253	6363	5788	563	758		22133		8723	79863										3479	84823	3175	8799	3898	6599		113452	5562	791	2627		5174	84961		259
	152	1763	317	1166	3373	3818	6258	26751	5791	1121	1413		23281		43849	55833										3489	8543	3178	5191	3925	666		54463	284252	56915	9817		49	8		188
	2752	9148	3171	59	34	8722	6261	8243	58	9156	7543		1556		637	5488										972	8478	3199	525	284217	9612		971	81621	27339	112		6491	84988		7964
	2746	4763	3172	1514	362	26137	6271	2771	5861	29127	2287		2315		79983	5487										3587	447	321	5286	398	6615		528	8476	741	1787		6484	834		91526
	59345	4774	32	534	9592	715	6285	568	7879	1134	1183		646424		113278	2734										359	454	3233	64219	391	6631		81579	1832	5554	181		187	9755		12939
	2658	4781	3221	26986	887	84722	6296	4214	588	136	2857		11189		126328	148738										3597	457	3248	5578	3912	6632		51635	42	56521	1445		23743	128861		25936
	2793	4784	3225	575	345611	47	2916	1121	83871	7941	3615		28423		55754	154										366	458	399	557	3918	6635		127428	3855	27344	9776		51676	124773		284723
	163	954	3242	58	3627	9569	6337	6157	5967	5133	3645		8975		5128	51154										3553	461	3294	1434	3929	6654		9413	599	2652	1263		829	34335		5839
	57678	858	399	3476	3434	2535	6342	492	64	4683	163		39278		79136	64943										3554	472	3295	5321	3956	6741		113	54873	26519	8536		23676	7977		21176
	2817	1728	3294	594	3433	18	6356	64946	8737	57819	1899		55363		1315	26528										785	55646	3284	9373	8543	1733		878	8339	83992	55143		116519	15372		84875
	8477	2353	3284	5129	3454	55124	6352	5527	6251	8737	11252		29121		26872	2351										889	471	3352	536	414	9212		51246	4585	6468	8887		2363	116113
	192	56654	335	5158	3455	64919	6387	29127	6281	926	961		5561		1326	81577										356	83463	1995	3936	435	679		283871	1298	1539	6449		1129271	132989
	2869	4879	3352	1124	3456	22382	8436	81849	6282	4241	5719		13338		5618	84159										3566	497	1996	486	441	6422		5179	149428	5294	55798		2387	346689
	2878	4917	1995	88	3597	5519	8991	9368	6275	1472	659		64922		81	5754										17575	4152	3381	5427	443	11171		54996	7983	1157	6461		51177	132141
	1536	185	1996	5245	3553	27345	6414	6188	6277	275	7469		23261		16265	1133										3624	53615	3398	29883	45	6839		23287	479	92	444		56997	125875
	2919	4924	3375	525	3556	638	2487	4683	6279	51182	2283		284366		23767	8198										3635	4172	3543	5469	453	6382		6386	54836	7274	1482		112817	375686
	2944	495	3381	5251	889	27299	6424	27134	628	79685	11155		54716		135398	51477										3687	4171	359	6856	454	146		54814	3691	84893	1452		85397	1177
	2946	131177	787	5284	3561	262	891	817	5145	55336	563		319		79919	8222										3693	4173	3592	5515	46	847		9293	333	11529	7257		23439	54937
	2947	52	34	534	3566	2121	158	56915	56681	9861	5685		2731		11498	29948										3695	4174	36	5516	8581	6929		5199	29841	5783	11129		5717	5964
	2954	918	3425	8395	3574	2982	6558	54534	4481	55872	5687		64843		57826	54785										961	4175	83729	5533	471	6949		9342	54894	12	1366		5276	57185
	31	521	348	9373	369	6465	9194	2652	642658	55143	157		1249		8745	79587										9452	652	37	5534	83463	713		116236	23286	8514	181		51673	12856
	32	525	3485	536	3619	5553	657	1678	6361	342371	6478		11495		2365	64426										9445	9833	378	5538	4237	8848		152137	57475	58528	5373		347273	164395
	3117	3476	35	6856	3624	9536	651	4241	6347	814	1968		651		58533	9798										3714	4221	3727	4927	23582	772		221	116984	6555	1121		1945	9423
	3119	885	3586	84152	1119	81618	6581	83992	6348	9355	23464		168		2264	28511										3717	2296	3751	25843	4124	8914		6418	146439	55975	25814		84331	254528
	629	57575	3563	5557	3628	64838	6517	2287	6351	23589	55718		5367		2322	7939										8629	424	3753	5577	9261	783		55177	126969	57333	64121		51299	34188
	3122	511	3623	5558	73249	38958	6586	29995	6354	84312	2117		732		84518	566										84962	4292	3775	561	4147	1841		79139	55227	85415	26993		94274	124912
	3123	545	83729	5576	79192	9663	6623	29761	292	753	6726		29		115	124565										3764	431	581	5618	8785	7127		51726	56649	55268	816		6463	8458
	318	5125	363	5618	153572	23566	664	5294	6372	84464	613		5146		23682	1154										189	6518	3783	8899	1215	7139		51569	8212	115557	648		5553	12829
	3111	9159	3679	5625	1379	25928	6648	7274	9554	1741	1926		1894		2776	339123										9476	4324	1181	5631	23295	7153		51537	57224	1452	8724		219537	72992
	1964	5152	3698	5626	3687	2775	6272	6297	1371	3181	7158		8821		769	131377										1365	55329	1749	5683	424	7187		84617	16728	1651	64834		161247	425
	336	1124	3699	8899	3692	256281	12	2325	6688	1549	995		7987		84263	219										9314	4361	999	5684	428	1293		1577	2994	8763	51582		2318	235
	34	5184	37	5631	961	126	8614	5998	891	964	63826		1643		13	83693										1748	4436	9365	5695	4232	7178		8347	2568	11129	8859		113613	6992
	346	8864	3743	5653	3714	25957	6817	79366	6446	8999	5169		3781		6327	26229										3824	1594	3831	572	424	7272		665	162515	8434	537		84665	339779
	727	88	3745	5657	3717	91283	883	9987	6455	8493	157		8131		58527	5516										882	953	1661	29893	4254	1382		8434	165324	194	5146		14456	135886
	353	5191	3753	5663	5848	9843	5511	892	793	25791	27339		7512		166824	51428										9935	4521	3881	575	4323	2368		116255	2991	2892	5552		64377	151531
	355	5211	23416	51268	84962	79645	6888	55183	656	1615	253725		27113		9425	5747										386	461	3875	5728	4324	7295		7973	153562	6484	2995		9399	2787
	359	5284	3768	5775	3726	14442	6899	9861	6574	682	1713		2329		51382	7995										3861	462	388	9317	4314	7298		5534	55349	476	29934		114898	79831
	5777	5288	3761	5867	29969	9865	692	57489	6513	2324	539		932		57683	83541										3872	4651	3882	5756	859	7329		1654	387914	599	54676		5763	51363
	367	5295	3777	53916	3832	51449	6939	342371	6615	1265	12153		221527		93517	6397										3911	4645	3848	783	4338	7374		1573	34371	144	29979		3316	24598
	1839	8395	581	5887	11127	79589	6935	55268	6646	54566	57446		5536		8896	9361										3912	4665	337967	5782	8777	162		58476	83481	7529	198		1998	14995
	9843	536	3784	5888	24137	89778	721	55629	6678	28952	8193		39598		2162	13										3914	4691	647264	5771	4358	118471		1668	84256	26525	51253		27231	78996
	373	5578	1181	1635	3799	64927	11185	55861	8877	96	4815		92293		121355	79586										3918	1397	337879	26191	436	7422		9914	92359	123	6182		148738	281
	374	559	857	8437	3833	116151	756	9933	5269	56474	22955		4113		54544	3827										392	4751	339855	5786	4515	7424		2992	79949	11138	29928		644815	283149
	377	557	11322	8521	381	54149	759	1741	527	2995	8826		577		79838	54541										9215	963	398	5793	4616	51393		7994	5649	8668	51144		9523	11533
	382	1434	2346	5987	3815	22949	767	3181	5272	22976	2619		511		51192	1718										3932	4781	29	585	4619	884		286319	254427	9953	51226		16944	57731
	39	3936	9371	65	1748	794	769	8548	6696	84254	27344		9187		219938	55716										3937	4784	3927	5861	462	8326		9214	389816	2324	6811		84647	122953
	28996	8495	38	617	384	441478	786	4673	6781	1232	26519		2343		13369	5719										51176	4795	3945	22931	4621	7475		124626	1271	588	26133		54922	59284
	3169	55	3827	246243	3845	261	1336	4841	6382	11238	26233		9581		98	221938										3956	858	396	4149	4622	494		55654	376	1988	11165		57497	84662
	3198	553	3881	698	386	757	7123	7919	6916	51455	26354		93649		22921	128866										3958	482	43177	83452	4626	151295		2358	7851	42	5531		166614	1369
	326	5533	3858	6154	3861	7963	7125	25791	6935	51228	1572		24586		19267	81857										3963	1728	3988	5876	4632	7679		1774	85462	29114	6249		3777	56126
	322	9479	3861	6173	3872	2882	68	9124	22797	13	9218		347731		11315	1975										3984	4851	3991	5884	29895	7755		684	72983	1767	1147		91833	57648
	324	5618	3866	84172	3898	9823	7136	1615	798	81624	272		2335		23256	55286										4	1762	423	5885	443	8187		134147	989	57515	22818		84159	8564
	3215	8842	3868	5182	3925	387758	714	2983	745	51174	31		1966		9865	17463										5698	4869	443	5892	4654	27		9871	22996	5832	129		78989	5522
	3223	5627	3872	25885	3911	146	7145	25873	756	23594	5597		137735		11481	65992										415	492	54674	593	9172	8815		985	21	8722	155		554	2614
	3233	6768	388	5439	3914	11497	7168	284695	758	47	12		8728		6619	84364										416	185	461	5925	4693	99		1192	347735	715	23787		12636	79631
	324	9317	3882	626	3918	116442	7169	148281	771	57152	571		9319		337969	79142										84695	1726	4128	5962	4735	1912		343	27237	54851	11337		54785	84872
	3248	5792	342574	629	9113	151516	7172	123	776	6429	112		21977		122553	4731										31	495	9261	5981	4781	3615		26872	3638	4833	439		257629	11247
	327	5793	3848	6218	3932	14576	7253	2299	3371	84524	5488		948		414149	2594										433	4957	43	5997	479	13497		8528	8157	25828	2932		157695	9152
	329	586	3854	622	9382	8613	7273	11138	7127	729359	154		1655		13451	126353										435	4968	4146	69	4794	1519		84293	25849	4257	11277		284422	56154
	6383	5825	337967	6241	3955	83446	735	2375	713	5153	888		55532		23321	5164										928	4998	4148	8725	4747	565		79982	22375	57722	2475		131377	5721
	6532	5861	337879	1856	3958	2585	83549	2336	7162	861	55151		1373		2298	65993										446	1166	4149	51132	4826	3621		13272	28434	2535	9477		851	2979
	3383	64284	339855	6319	3963	137392	7384	659	5359	2998	6449		92737		6785	26168										794	517	64499	645	4854	2771		219681	6898	1924	29115		219	11639
	3384	22931	3927	11341	9355	389119	7436	22976	735	6415	23492		353189		54843	26353										45	26986	4184	9616	4886	4682		83473	7571	11315	9546		8975	23498
	3394	4149	9181	6364	3978	167	54361	1563	939	63979	91368		1444		837	379										46	55	4194	612	4893	9994		84883	17689	55759	23463		17261	1951
	3397	83452	85474	64	3996	6463	7498	2327	7357	2189	134492		78997		83999	56893										22918	58	16862	6125	4924	64946		64135	639	2998	5714		14814	31
	3399	5867	3931	6441	4	23255	1196	1612	7412	59341	7566		128553		53836	81554										8581	594	4292	626	9253	9156		57698	84894	22382	55742		8488	729533
	34	53916	1161	64397	41	5157	11343	5132	7424	116362	11954		731		51365	8142										465	518	4313	6223	4946	9448		19641	5364	23741	9273		83643	12526
	362	5892	395	7981	5698	65997	2611	85329	7428	6493	6461		4878		2582	54972										945	5111	4317	1284	8878	29127		2517	1149	54822	26284		116154	1767
	3627	8437	3952	161	5696	2992	29993	8624	7431	79575	51667		55584		6594	399665										466	545	4199	56681	918	81849		5569	161291	14817	56882		79442	2244
	3434	5925	396	5184	84695	21232	6	117246	884	51764	1538		2178		56122	64949										471	115	4352	634	521	23447		9854	83694	27299	311		84525	5143
	3433	1928	3963	8157	31	84168	9429	25825	8839	2339	4885		6529		353143	9777										482	5142	56917	6342	563	1926		22972	159371	25945	9158		284358	14
	3459	616	3972	6555	44	493869	686	51567	8326	84418	8776		8972		2325	5477										8174	5152	444	272	566	136		831	22874	1171	49856		57467	51
	974	695	3975	6566	454	8544	376497	8318	7474	54962	8666		478		53637	795										486	1124	266	9554	589	833		8416	55612	1884	1296		221938	657
	3479	697	9355	6567	455	51222	5535	1944	749	51529	7916		283899		54578	83743										494	517	8456	6446	515	26747		23585	34164	8189	51433		158763	6543
	3481	612	26468	9194	21	8823	26548	2354	143	7971	71		5863		1398	811										4237	5211	4137	64397	5121	23612		29948	12777	2982	1171		347252	8741
	3489	6195	3991	6573	8581	12984	225	9415	2857	58493	7919		399949		5531	55625										4121	5284	4543	7981	545	27143		16491	338322	6494	84516		2875	3813
	35	6251	41	655	472	81	877	26137	497	6399	1952		34744		22911	23395										4125	5295	15684	6482	5127	1454		377677	89944	6412	1522		22333	22881
	3587	1313	414	657	465	166647	51295	2	565	113452	4867		246329		2266	7283										4147	114	4594	6434	5142	652		883	55251	9536	64163		116	9934
[truncated: 1,603 more rows]
[truncated: 1 more columns]

## Sheet: 50 HS Bi-Cluster median
Module Name	HS_Red1	HS_Red2	HS_Red3	HS_Red4	HS_Red5	HS_Red6	HS_Red7	HS_Red8	HS_Red9	HS_Red10	HS_Red11	HS_Red12	HS_Red13	HS_Red14	HS_Red15	HS_Red16	HS_Red17	HS_Red18	HS_Red19	HS_Red20	HS_Red21	HS_Red22	HS_Red23	HS_Red24	HS_Red25	HS_Green1	HS_Green2	HS_Green3	HS_Green4	HS_Green5	HS_Green6	HS_Green7	HS_Green8	HS_Green9	HS_Green10	HS_Green11	HS_Green12	HS_Green13	HS_Green14	HS_Green15	HS_Green16	HS_Green17	HS_Green18	HS_Green19	HS_Green20	HS_Green21	HS_Green22	HS_Green23	HS_Green24
[truncated: 2,665 more rows]

[truncated: 6 more sheets: 56 MM Unsupervised median, 52 HS Unsupervised median, 13 published median, 77 published PCA, 22 published correlation, 3 Model]
